# Supplementary material for: A Genetic Network Underlying Rhizome Development in Oryza longistaminata
Source: Front Plant Sci. 2022 Apr 5;13:866165. doi: 10.3389/fpls.2022.866165 (PMC9022102; doi:10.3389/fpls.2022.866165)
Supplement: Supplementary file 1 [file Table_1.XLSX]

## Sheet: Sheet1
Supplementary Table 1 Statistics of rhizome-related traits in the F2 population
	Oryza longistaminataa	F1a	F2 mean	F2 SEMb	F2 range	F2 skewness	F2 kurtosis
RN	10	17	6.55	0.255	42	2.115	6.283
RLmean(cm)	21.3	8.7	6.72	0.128	21.4	0.785	0.901
RLsum(cm)	213	149	53.81	3.02	614	3.298	15.3
RLmax(cm)	58	17	11.25	0.32	44	1.276	1.493
RB2	5	5	6.96	0.348	66	2.133	6.628
RB3	0	1	2.95	0.221	45	2.945	11.599
RB4	0	0	0.33	0.051	10	4.781	26.07
aValues are the mean of three individuals
bSEM: Standard error of the mean
