# Supplementary material for: A Genetic Network Underlying Rhizome Development in Oryza longistaminata
Source: Front Plant Sci. 2022 Apr 5;13:866165. doi: 10.3389/fpls.2022.866165 (PMC9022102; doi:10.3389/fpls.2022.866165)
Supplement: Supplementary file 2 [file Table_2.XLSX]

## Sheet: Sheet1
Supplementary Table 2 Correlation analysis of the rhizome abundance traits.
	RN	RLmean (cm)	RLsum (cm)	RLmax (cm)	RB2	RB3
RLmean(cm)	0.516**
RLsum(cm)	0.934**	0.660**
RLmax(cm)	0.707**	0.873**	0.792**
RB2	0.821**	0.553**	0.810**	0.655**
RB3	0.649**	0.507**	0.685**	0.576**	0.843**
RB4	0.397**	0.359**	0.471**	0.386**	0.509**	0.684**
** 1% significance level, values are coefficients
