# Supplementary material for: A Genetic Network Underlying Rhizome Development in Oryza longistaminata
Source: Front Plant Sci. 2022 Apr 5;13:866165. doi: 10.3389/fpls.2022.866165 (PMC9022102; doi:10.3389/fpls.2022.866165)
Supplement: Supplementary file 3 [file Table_3.XLSX]

## Sheet: Sheet1
Supplementary Table 3 Statistics of the linkage map.
Chromosome	Number of SNP markers	Length (cM)	Average distance (cM)	Max. gap (cM)
1	267	216	0.81	11.56
2	192	156.35	0.81	11.3
3	164	151.67	0.92	15.3
4	182	150.87	0.83	8.31
5	38	35.04	0.92	6.77
6	98	110.92	1.13	7.32
7	68	76.85	1.13	15.97
8	104	160.09	1.54	17.71
9	89	84.57	0.95	9.74
10	111	141.15	1.27	13.15
11	76	84.94	1.12	9.8
12	98	100.82	1.03	9.11
Total	1487	1469.27	0.99	17.71
