# Supplementary material for: A Genetic Network Underlying Rhizome Development in Oryza longistaminata
Source: Front Plant Sci. 2022 Apr 5;13:866165. doi: 10.3389/fpls.2022.866165 (PMC9022102; doi:10.3389/fpls.2022.866165)
Supplement: Supplementary file 4 [file Table_4.XLSX]

## Sheet: Sheet1
Supplementary Table 4 Chi square test results for all markers for Rhz.
Marker ID	Chromosome	Distance (cM)	Marker	df	Chisq value	P
1_1	1	0	mk234	2	5.83	0.323
1_2	1	0.06	mk235	2	5.59	0.348
1_3	1	0.36	mk233	2	6.93	0.226
1_4	1	1.02	mk232	2	6.15	0.292
1_5	1	12.58	mk384	2	2.79	0.732
1_6	1	12.58	mk383	2	2.51	0.775
1_7	1	12.64	mk385	2	2.39	0.793
1_8	1	18.74	mk381	2	4.2	0.521
1_9	1	18.8	mk382	2	3.46	0.629
1_10	1	20.73	mk256	2	0.76	0.98
1_11	1	23.49	mk954	2	6.56	0.255
1_12	1	23.91	mk953	2	3.11	0.683
1_13	1	27.4	mk268	2	2.34	0.8
1_14	1	27.4	mk267	2	2.69	0.748
1_15	1	27.4	mk271	2	2.34	0.8
1_16	1	27.4	mk269	2	2.44	0.786
1_17	1	27.4	mk272	2	2.34	0.8
1_18	1	27.95	mk266	2	0.54	0.991
1_19	1	28.01	mk273	2	0.54	0.991
1_20	1	28.07	mk274	2	0.41	0.995
1_21	1	28.25	mk270	2	0.41	0.995
1_22	1	35.2	mk281	2	0.06	1
1_23	1	41.85	mk214	2	6.85	0.232
1_24	1	42.03	mk215	2	6.07	0.299
1_25	1	44.62	mk815	2	2.64	0.756
1_26	1	44.86	mk817	2	0.72	0.982
1_27	1	45.04	mk816	2	1.04	0.959
1_28	1	47.56	mk145	2	0.28	0.998
1_29	1	48.23	mk151	2	2.14	0.83
1_30	1	48.53	mk152	2	1.71	0.888
1_31	1	49.43	mk154	2	0.69	0.984
1_32	1	51.11	mk156	2	2.89	0.717
1_33	1	51.17	mk155	2	2.59	0.763
1_34	1	52.61	mk157	2	2.7	0.747
1_35	1	52.73	mk158	2	1.82	0.873
1_36	1	54.54	mk160	2	0.97	0.965
1_37	1	54.6	mk159	2	0.73	0.981
1_38	1	54.84	mk161	2	1.07	0.957
1_39	1	56.94	mk162	2	1.71	0.888
1_40	1	58.33	mk167	2	3.38	0.641
1_41	1	58.39	mk166	2	4.02	0.546
1_42	1	59.41	mk163	2	1.41	0.923
1_43	1	59.53	mk165	2	1.06	0.958
1_44	1	59.65	mk164	2	1.06	0.957
1_45	1	61.21	mk170	2	1.72	0.886
1_46	1	61.33	mk168	2	1.51	0.911
1_47	1	61.33	mk169	2	1.5	0.914
1_48	1	61.33	mk172	2	1.81	0.874
1_49	1	61.33	mk173	2	1.77	0.88
1_50	1	61.33	mk171	2	1.83	0.873
1_51	1	63.56	mk174	2	0.81	0.977
1_52	1	65.3	mk175	2	0.97	0.965
1_53	1	65.54	mk176	2	1.11	0.953
1_54	1	66.62	mk179	2	3.97	0.554
1_55	1	66.62	mk178	2	3.75	0.586
1_56	1	66.74	mk177	2	3.9	0.564
1_57	1	68.3	mk182	2	8.26	0.142
1_58	1	68.3	mk181	2	7.96	0.158
1_59	1	68.37	mk180	2	7.34	0.197
1_60	1	69.51	mk184	2	7.57	0.182
1_61	1	69.51	mk183	2	6.31	0.277
1_62	1	70.89	mk192	2	5.1	0.403
1_63	1	70.89	mk190	2	5.17	0.395
1_64	1	70.89	mk193	2	4.86	0.433
1_65	1	70.89	mk191	2	5.17	0.395
1_66	1	72.03	mk189	2	5.38	0.372
1_67	1	72.09	mk188	2	5.37	0.373
1_68	1	73.84	mk185	2	4.93	0.424
1_69	1	74.02	mk187	2	4.94	0.423
1_70	1	74.02	mk186	2	5.06	0.409
1_71	1	78.84	mk200	2	11.11	0.049
1_72	1	78.84	mk199	2	11.05	0.05
1_73	1	82.15	mk197	2	14.41	0.013
1_74	1	82.15	mk196	2	15.4	0.009
1_75	1	82.15	mk194	2	15.4	0.009
1_76	1	82.15	mk198	2	15.4	0.009
1_77	1	82.21	mk195	2	14.84	0.011
1_78	1	87.09	mk210	2	11.15	0.048
1_79	1	87.09	mk207	2	11.22	0.047
1_80	1	87.09	mk209	2	11.22	0.047
1_81	1	87.21	mk208	2	7.66	0.176
1_82	1	88.65	mk211	2	9.56	0.089
1_83	1	89.98	mk216	2	7.68	0.175
1_84	1	90.7	mk212	2	7.5	0.186
1_85	1	90.7	mk213	2	8.01	0.156
1_86	1	91.72	mk227	2	16.41	0.006
1_87	1	92.02	mk236	2	9.18	0.102
1_88	1	92.02	mk237	2	11.51	0.042
1_89	1	92.38	mk228	2	12.25	0.032
1_90	1	92.38	mk230	2	12.39	0.03
1_91	1	92.44	mk229	2	7.73	0.172
1_92	1	92.44	mk231	2	10.32	0.067
1_93	1	92.98	mk225	2	10.41	0.064
1_94	1	93.04	mk224	2	10.1	0.072
1_95	1	93.22	mk238	2	13.51	0.019
1_96	1	93.22	mk239	2	13.86	0.017
1_97	1	93.46	mk219	2	11.6	0.041
1_98	1	93.46	mk218	2	12.68	0.027
1_99	1	93.64	mk217	2	12.41	0.03
1_100	1	94.24	mk220	2	12.11	0.033
1_101	1	94.24	mk222	2	11.59	0.041
1_102	1	94.24	mk223	2	11.56	0.041
1_103	1	94.24	mk221	2	11.48	0.043
1_104	1	95.39	mk114	2	7.06	0.216
1_105	1	95.39	mk113	2	7.06	0.216
1_106	1	95.45	mk112	2	6.97	0.223
1_107	1	96.29	mk111	2	7.22	0.205
1_108	1	96.41	mk108	2	7.77	0.169
1_109	1	96.41	mk110	2	7.46	0.188
1_110	1	96.41	mk106	2	7.77	0.169
1_111	1	96.41	mk107	2	7.46	0.188
1_112	1	96.41	mk105	2	7.46	0.188
1_113	1	96.53	mk109	2	7.26	0.202
1_114	1	98.87	mk226	2	7.28	0.2
1_115	1	100.86	mk249	2	7.4	0.192
1_116	1	102.42	mk246	2	8.81	0.117
1_117	1	102.48	mk247	2	8.87	0.114
1_118	1	102.54	mk243	2	8.92	0.112
1_119	1	102.54	mk245	2	9.11	0.105
1_120	1	102.6	mk242	2	8.99	0.11
1_121	1	102.6	mk240	2	9.24	0.1
1_122	1	102.6	mk241	2	7.25	0.203
1_123	1	102.66	mk244	2	8.78	0.118
1_124	1	106.33	mk248	2	10.75	0.057
1_125	1	108.56	mk338	2	8.38	0.137
1_126	1	110.48	mk250	2	3.79	0.58
1_127	1	110.48	mk251	2	3.61	0.607
1_128	1	110.48	mk254	2	3.61	0.607
1_129	1	110.48	mk253	2	3.61	0.607
1_130	1	110.54	mk252	2	3.65	0.6
1_131	1	116.28	mk255	2	0.07	1
1_132	1	118.8	mk260	2	2.7	0.747
1_133	1	118.8	mk258	2	2.78	0.733
1_134	1	118.8	mk259	2	2.83	0.726
1_135	1	118.8	mk261	2	2.83	0.726
1_136	1	118.8	mk257	2	2.75	0.738
1_137	1	122.6	mk262	2	3.02	0.696
1_138	1	123.68	mk264	2	1.69	0.89
1_139	1	123.8	mk263	2	2.34	0.8
1_140	1	123.92	mk265	2	1.31	0.934
1_141	1	125.66	mk280	2	3.67	0.598
1_142	1	125.78	mk278	2	3.91	0.562
1_143	1	125.96	mk279	2	3.32	0.65
1_144	1	126.02	mk275	2	4.32	0.504
1_145	1	126.02	mk276	2	4.15	0.528
1_146	1	126.02	mk277	2	4.58	0.469
1_147	1	128.13	mk286	2	1.63	0.897
1_148	1	132.22	mk287	2	3.47	0.628
1_149	1	132.22	mk288	2	3.44	0.633
1_150	1	132.4	mk289	2	7.18	0.207
1_151	1	132.4	mk290	2	7.2	0.207
1_152	1	132.7	mk291	2	6.69	0.245
1_153	1	132.7	mk292	2	7.01	0.22
1_154	1	133.42	mk294	2	10.29	0.068
1_155	1	134.21	mk298	2	6.07	0.3
1_156	1	134.21	mk296	2	6.96	0.224
1_157	1	134.21	mk295	2	7.04	0.217
1_158	1	134.21	mk297	2	7.04	0.217
1_159	1	136.49	mk303	2	2.69	0.748
1_160	1	136.55	mk299	2	3.87	0.568
1_161	1	136.55	mk302	2	2.74	0.739
1_162	1	136.55	mk301	2	3.87	0.569
1_163	1	136.61	mk300	2	3.82	0.575
1_164	1	137.69	mk305	2	2.96	0.706
1_165	1	137.87	mk306	2	5.58	0.349
1_166	1	138.23	mk310	2	3.39	0.641
1_167	1	138.78	mk309	2	6.99	0.221
1_168	1	138.78	mk307	2	6.67	0.246
1_169	1	138.78	mk308	2	6.01	0.305
1_170	1	139.62	mk312	2	6.9	0.228
1_171	1	139.62	mk313	2	6.9	0.228
1_172	1	139.86	mk314	2	6.32	0.276
1_173	1	139.92	mk311	2	3.7	0.593
1_174	1	140.22	mk315	2	6.43	0.266
1_175	1	140.52	mk317	2	1.6	0.901
1_176	1	140.52	mk316	2	1.55	0.908
1_177	1	140.7	mk318	2	5.34	0.375
1_178	1	141.36	mk321	2	3.73	0.589
1_179	1	142.14	mk322	2	3.88	0.567
1_180	1	142.2	mk323	2	3.84	0.572
1_181	1	143.4	mk327	2	4.16	0.526
1_182	1	143.4	mk325	2	4.1	0.535
1_183	1	143.46	mk328	2	4.58	0.469
1_184	1	143.46	mk324	2	4.8	0.441
1_185	1	143.52	mk326	2	4.85	0.434
1_186	1	145.15	mk329	2	2.82	0.728
1_187	1	145.75	mk331	2	1.89	0.865
1_188	1	145.87	mk330	2	2.54	0.77
1_189	1	146.59	mk332	2	1.52	0.911
1_190	1	147.43	mk333	2	1.01	0.962
1_191	1	148.33	mk337	2	2.37	0.795
1_192	1	148.33	mk336	2	1.95	0.856
1_193	1	148.99	mk339	2	2.44	0.786
1_194	1	148.99	mk341	2	2.44	0.786
1_195	1	148.99	mk342	2	2.44	0.786
1_196	1	148.99	mk340	2	2.44	0.786
1_197	1	149.71	mk343	2	2.76	0.737
1_198	1	150.38	mk349	2	5.49	0.359
1_199	1	150.38	mk348	2	5.82	0.324
1_200	1	150.5	mk346	2	3.41	0.636
1_201	1	150.56	mk345	2	2.95	0.708
1_202	1	150.56	mk347	2	3.39	0.64
1_203	1	150.74	mk344	2	3.15	0.678
1_204	1	151.58	mk350	2	2.6	0.761
1_205	1	151.58	mk351	2	3.17	0.674
1_206	1	152.3	mk355	2	2.94	0.709
1_207	1	152.36	mk352	2	2.69	0.747
1_208	1	152.78	mk354	2	4.65	0.46
1_209	1	153.02	mk353	2	3.65	0.6
1_210	1	155.12	mk356	2	3.99	0.551
1_211	1	156.57	mk357	2	6.03	0.303
1_212	1	156.57	mk358	2	5.99	0.307
1_213	1	158.07	mk359	2	4.64	0.461
1_214	1	161.62	mk363	2	1.92	0.861
1_215	1	161.62	mk361	2	2.06	0.841
1_216	1	161.62	mk360	2	1.76	0.881
1_217	1	161.8	mk362	2	1.87	0.867
1_218	1	161.98	mk364	2	1.86	0.869
1_219	1	165.65	mk370	2	1.36	0.928
1_220	1	165.71	mk366	2	0.17	0.999
1_221	1	165.71	mk367	2	0.36	0.996
1_222	1	165.71	mk368	2	0.54	0.991
1_223	1	165.71	mk369	2	0.4	0.995
1_224	1	165.77	mk365	2	0.05	1
1_225	1	168.48	mk373	2	0.81	0.976
1_226	1	168.48	mk371	2	0.81	0.976
1_227	1	168.48	mk372	2	0.81	0.976
1_228	1	169.08	mk375	2	0.73	0.981
1_229	1	169.08	mk374	2	0.67	0.985
1_230	1	170.1	mk376	2	0.58	0.989
1_231	1	170.59	mk378	2	0.34	0.997
1_232	1	171.91	mk379	2	1.43	0.921
1_233	1	172.75	mk380	2	0.8	0.977
1_234	1	174.97	mk377	2	0.67	0.985
1_235	1	183.96	mk939	2	18.04	0.003
1_236	1	192.52	mk146	2	3.96	0.555
1_237	1	192.58	mk150	2	3.83	0.575
1_238	1	192.64	mk148	2	3.8	0.579
1_239	1	192.64	mk149	2	3.31	0.653
1_240	1	193	mk147	2	3.51	0.622
1_241	1	194.74	mk153	2	2	0.85
1_242	1	196.73	mk144	2	2.01	0.847
1_243	1	196.79	mk143	2	1.85	0.869
1_244	1	196.79	mk142	2	2.23	0.816
1_245	1	197.09	mk140	2	1.17	0.948
1_246	1	197.39	mk141	2	1.54	0.909
1_247	1	197.69	mk139	2	0.87	0.972
1_248	1	202.39	mk138	2	0.89	0.971
1_249	1	202.81	mk135	2	0.37	0.996
1_250	1	203.11	mk137	2	0.31	0.998
1_251	1	203.53	mk136	2	0.19	0.999
1_252	1	209.08	mk125	2	0.34	0.997
1_253	1	209.45	mk126	2	0.1	1
1_254	1	209.69	mk128	2	0.27	0.998
1_255	1	209.69	mk130	2	0.32	0.997
1_256	1	209.87	mk127	2	0.51	0.992
1_257	1	209.99	mk129	2	0.49	0.992
1_258	1	211.61	mk131	2	0.07	1
1_259	1	212.69	mk132	2	1.01	0.962
1_260	1	212.75	mk134	2	1.11	0.953
1_261	1	212.81	mk133	2	1.09	0.955
1_262	1	213.59	mk119	2	1.02	0.961
1_263	1	213.83	mk120	2	1	0.963
1_264	1	213.83	mk121	2	1.04	0.959
1_265	1	215.58	mk124	2	0.64	0.986
1_266	1	215.94	mk123	2	0.47	0.993
1_267	1	216	mk122	2	0.46	0.994
2_1	2	0	mk714	2	5.17	0.396
2_2	2	0.06	mk709	2	5.51	0.357
2_3	2	0.12	mk710	2	5.45	0.363
2_4	2	0.12	mk712	2	5.47	0.362
2_5	2	0.3	mk711	2	4.83	0.437
2_6	2	1.32	mk713	2	4.74	0.448
2_7	2	8.09	mk670	2	0.17	0.999
2_8	2	8.27	mk672	2	0.21	0.999
2_9	2	8.51	mk671	2	0.7	0.983
2_10	2	13.46	mk663	2	3.74	0.587
2_11	2	13.76	mk664	2	4.14	0.53
2_12	2	16.59	mk644	2	1	0.963
2_13	2	17.55	mk633	2	2.31	0.804
2_14	2	17.61	mk634	2	1.47	0.916
2_15	2	18.03	mk632	2	4.36	0.498
2_16	2	18.27	mk631	2	2.98	0.704
2_17	2	18.75	mk626	2	11.27	0.046
2_18	2	18.81	mk627	2	8.57	0.127
2_19	2	18.99	mk630	2	6.98	0.222
2_20	2	19.23	mk623	2	6.46	0.264
2_21	2	19.29	mk624	2	8.44	0.134
2_22	2	19.29	mk625	2	8.04	0.154
2_23	2	19.71	mk622	2	8.85	0.115
2_24	2	20.13	mk628	2	8.36	0.137
2_25	2	20.13	mk629	2	8.36	0.137
2_26	2	21.46	mk642	2	13.34	0.02
2_27	2	21.46	mk643	2	13.12	0.022
2_28	2	22.3	mk641	2	7.83	0.166
2_29	2	23.02	mk640	2	5.51	0.357
2_30	2	23.02	mk638	2	6.58	0.254
2_31	2	23.02	mk639	2	6	0.307
2_32	2	23.08	mk635	2	6.03	0.303
2_33	2	23.08	mk637	2	6.25	0.282
2_34	2	23.08	mk636	2	6.03	0.303
2_35	2	25.66	mk610	2	6.19	0.288
2_36	2	27.29	mk649	2	4.11	0.534
2_37	2	27.71	mk655	2	3.28	0.657
2_38	2	27.71	mk656	2	4.23	0.516
2_39	2	27.71	mk657	2	4.23	0.516
2_40	2	28.55	mk648	2	0.69	0.983
2_41	2	29.99	mk646	2	0.43	0.994
2_42	2	30.23	mk647	2	0.41	0.995
2_43	2	31.19	mk650	2	1.43	0.921
2_44	2	31.31	mk653	2	1.25	0.94
2_45	2	31.31	mk652	2	1.25	0.94
2_46	2	31.31	mk651	2	1.25	0.94
2_47	2	31.55	mk654	2	1.29	0.936
2_48	2	33.18	mk658	2	1.56	0.906
2_49	2	33.18	mk659	2	1.56	0.906
2_50	2	33.24	mk661	2	1.38	0.927
2_51	2	33.72	mk660	2	0.93	0.968
2_52	2	36.49	mk662	2	1.01	0.961
2_53	2	38.35	mk645	2	1.78	0.878
2_54	2	39.19	mk621	2	3.26	0.66
2_55	2	40.03	mk618	2	4.1	0.535
2_56	2	40.03	mk619	2	2.79	0.733
2_57	2	40.09	mk620	2	4.49	0.482
2_58	2	42.8	mk611	2	6.36	0.273
2_59	2	44.9	mk1071	2	0.83	0.975
2_60	2	45.08	mk1070	2	0.82	0.976
2_61	2	46.95	mk614	2	1.57	0.905
2_62	2	46.95	mk615	2	1.57	0.905
2_63	2	47.01	mk613	2	1.37	0.927
2_64	2	53.05	mk673	2	0.45	0.994
2_65	2	64.35	mk701	2	11.31	0.046
2_66	2	64.59	mk704	2	10.2	0.07
2_67	2	64.65	mk703	2	10.4	0.065
2_68	2	64.71	mk702	2	7.13	0.211
2_69	2	65.32	mk700	2	9.62	0.087
2_70	2	65.38	mk699	2	7.75	0.171
2_71	2	65.38	mk706	2	8.22	0.145
2_72	2	65.44	mk705	2	8.3	0.141
2_73	2	65.74	mk698	2	5.76	0.331
2_74	2	65.8	mk696	2	5.67	0.34
2_75	2	65.86	mk697	2	6.69	0.245
2_76	2	68.32	mk707	2	7.3	0.199
2_77	2	69.34	mk695	2	6.26	0.282
2_78	2	70.25	mk692	2	8.92	0.112
2_79	2	70.37	mk694	2	8.28	0.141
2_80	2	70.37	mk693	2	8.12	0.15
2_81	2	70.37	mk691	2	8.16	0.148
2_82	2	71.87	mk676	2	2.32	0.803
2_83	2	73.07	mk674	2	1.07	0.957
2_84	2	73.07	mk675	2	1.2	0.945
2_85	2	73.55	mk686	2	12.65	0.027
2_86	2	73.55	mk685	2	12.65	0.027
2_87	2	75.6	mk677	2	4.76	0.446
2_88	2	80.48	mk667	2	0.91	0.969
2_89	2	80.6	mk669	2	0.64	0.986
2_90	2	80.6	mk668	2	0.33	0.997
2_91	2	85.91	mk606	2	13.85	0.017
2_92	2	85.91	mk607	2	14.47	0.013
2_93	2	86.27	mk609	2	14.06	0.015
2_94	2	86.33	mk608	2	10.44	0.064
2_95	2	87.59	mk605	2	10.05	0.074
2_96	2	87.59	mk604	2	9.78	0.082
2_97	2	88.01	mk603	2	13.09	0.023
2_98	2	88.85	mk602	2	5.7	0.336
2_99	2	88.85	mk601	2	5.7	0.337
2_100	2	89.51	mk595	2	13.02	0.023
2_101	2	89.51	mk596	2	14.88	0.011
2_102	2	89.57	mk594	2	14.71	0.012
2_103	2	89.57	mk591	2	14.09	0.015
2_104	2	89.63	mk593	2	15.35	0.009
2_105	2	89.69	mk592	2	12.48	0.029
2_106	2	89.69	mk590	2	13.87	0.016
2_107	2	90.6	mk597	1	8.81	0.117
2_108	2	90.66	mk598	1	8.54	0.129
2_109	2	90.66	mk600	1	8.18	0.147
2_110	2	90.66	mk599	1	8.18	0.147
2_111	2	91.92	mk588	1	9.86	0.079
2_112	2	91.92	mk586	1	9.72	0.084
2_113	2	91.92	mk587	1	9.58	0.088
2_114	2	91.92	mk584	1	9.86	0.079
2_115	2	91.92	mk585	2	9.71	0.084
2_116	2	93	mk589	2	11	0.051
2_117	2	93.42	mk583	2	12.24	0.032
2_118	2	95.22	mk578	1	10.72	0.057
2_119	2	95.28	mk576	1	9.89	0.078
2_120	2	95.28	mk574	1	9.75	0.083
2_121	2	95.28	mk577	1	9.48	0.092
2_122	2	95.28	mk579	1	9.48	0.092
2_123	2	95.34	mk575	1	10.02	0.075
2_124	2	95.77	mk580	1	12.19	0.032
2_125	2	96.37	mk568	1	12.17	0.032
2_126	2	96.37	mk567	2	11.97	0.035
2_127	2	96.79	mk566	2	13.84	0.017
2_128	2	98.59	mk572	2	10.37	0.065
2_129	2	98.59	mk570	2	11.13	0.049
2_130	2	98.59	mk573	2	10.18	0.07
2_131	2	98.59	mk569	2	10.21	0.07
2_132	2	98.59	mk571	2	12.02	0.035
2_133	2	100.33	mk565	1	16.99	0.005
2_134	2	100.82	mk561	2	13.32	0.021
2_135	2	101.3	mk562	2	12.12	0.033
2_136	2	101.9	mk540	2	9.73	0.083
2_137	2	101.9	mk539	2	10.92	0.053
2_138	2	101.9	mk542	2	10.78	0.056
2_139	2	101.9	mk541	2	10.62	0.06
2_140	2	103.88	mk543	2	13.94	0.016
2_141	2	104	mk546	2	13.34	0.02
2_142	2	104.06	mk545	2	11.76	0.038
2_143	2	104.12	mk544	2	13.95	0.016
2_144	2	104.36	mk551	2	8.67	0.123
2_145	2	104.36	mk550	2	13.06	0.023
2_146	2	104.42	mk549	2	13.53	0.019
2_147	2	104.42	mk548	2	13.53	0.019
2_148	2	104.48	mk547	2	13.21	0.021
2_149	2	104.48	mk552	2	12.35	0.03
2_150	2	105.8	mk533	2	12.39	0.03
2_151	2	105.8	mk534	2	12.58	0.028
2_152	2	106.35	mk536	2	13	0.023
2_153	2	106.41	mk538	1	11.62	0.04
2_154	2	106.41	mk537	1	11.49	0.042
2_155	2	107.37	mk530	1	15.84	0.007
2_156	2	107.37	mk531	1	14.09	0.015
2_157	2	107.55	mk532	1	15.81	0.007
2_158	2	111.1	mk525	2	11.35	0.045
2_159	2	111.34	mk526	2	10.66	0.058
2_160	2	111.94	mk527	2	14.95	0.011
2_161	2	111.94	mk528	2	15.23	0.009
2_162	2	113.14	mk529	2	15.03	0.01
2_163	2	115.13	mk524	2	18.97	0.002
2_164	2	115.73	mk523	2	32.76	0
2_165	2	115.73	mk522	2	33.69	0
2_166	2	116.33	mk521	2	18.25	0.003
2_167	2	116.57	mk520	2	18.52	0.002
2_168	2	116.75	mk519	2	17.81	0.003
2_169	2	120.72	mk517	2	10.46	0.063
2_170	2	120.72	mk518	2	12.1	0.033
2_171	2	121.33	mk515	2	12.81	0.025
2_172	2	121.39	mk514	2	12.46	0.029
2_173	2	121.51	mk516	2	11.95	0.036
2_174	2	125.9	mk496	2	4.06	0.542
2_175	2	125.96	mk494	2	4.88	0.431
2_176	2	125.96	mk495	2	4.54	0.474
2_177	2	128.49	mk493	2	6.66	0.248
2_178	2	130.84	mk489	2	1.24	0.941
2_179	2	130.84	mk490	2	1.24	0.941
2_180	2	130.84	mk491	2	1.29	0.936
2_181	2	137.24	mk492	2	0.18	0.999
2_182	2	146.91	mk722	2	0.82	0.976
2_183	2	148.18	mk724	2	0.2	0.999
2_184	2	148.18	mk723	2	0.23	0.999
2_185	2	150.04	mk721	2	0.48	0.993
2_186	2	152.45	mk718	2	5.53	0.354
2_187	2	152.93	mk719	2	5.41	0.368
2_188	2	153.29	mk720	2	4.93	0.425
2_189	2	154.85	mk708	2	5.48	0.36
2_190	2	156.29	mk715	2	5.75	0.332
2_191	2	156.35	mk716	2	5.22	0.39
2_192	2	156.35	mk717	2	5.1	0.403
3_1	3	0	mk842	2	8.35	0.138
3_2	3	0.18	mk843	2	8.83	0.116
3_3	3	2.53	mk841	2	14.88	0.011
3_4	3	2.65	mk840	2	13.57	0.019
3_5	3	3.37	mk835	2	11.84	0.037
3_6	3	4.15	mk836	2	11.82	0.037
3_7	3	5.47	mk839	2	10.48	0.063
3_8	3	5.47	mk838	2	10.71	0.057
3_9	3	5.53	mk837	2	11.19	0.048
3_10	3	12.12	mk834	2	9.58	0.088
3_11	3	12.3	mk830	2	7.76	0.17
3_12	3	12.3	mk832	2	7.76	0.17
3_13	3	12.3	mk831	2	7.76	0.17
3_14	3	12.42	mk833	2	7.76	0.17
3_15	3	27.72	mk871	2	18.62	0.002
3_16	3	31.58	mk857	2	34.11	0
3_17	3	31.82	mk858	2	36.22	0
3_18	3	32.78	mk859	2	27.14	0
3_19	3	33.02	mk860	2	35.01	0
3_20	3	33.08	mk861	2	37.75	0
3_21	3	33.92	mk864	2	39.32	0
3_22	3	33.98	mk862	2	38.49	0
3_23	3	33.98	mk865	2	35.91	0
3_24	3	34.1	mk863	2	38.78	0
3_25	3	35	mk856	2	29.64	0
3_26	3	35.85	mk868	2	34.29	0
3_27	3	35.85	mk870	2	34.44	0
3_28	3	35.91	mk869	2	35.64	0
3_29	3	37.41	mk872	2	34.32	0
3_30	3	37.41	mk873	2	28.23	0
3_31	3	37.47	mk874	2	34.29	0
3_32	3	38.19	mk876	2	46.06	0
3_33	3	38.19	mk875	2	41.09	0
3_34	3	38.91	mk877	2	31.3	0
3_35	3	39.63	mk880	2	18.07	0.003
3_36	3	39.69	mk878	2	23.26	0
3_37	3	39.69	mk879	2	20.95	0.001
3_38	3	39.93	mk882	2	33.9	0
3_39	3	39.99	mk883	2	36.66	0
3_40	3	40.29	mk881	2	36.03	0
3_41	3	40.83	mk885	2	27.95	0
3_42	3	40.83	mk884	2	23.46	0
3_43	3	41.19	mk886	2	12.41	0.03
3_44	3	41.37	mk887	2	38.47	0
3_45	3	41.49	mk888	2	30.27	0
3_46	3	41.68	mk889	2	32.18	0
3_47	3	41.8	mk891	2	32.78	0
3_48	3	42.1	mk890	2	31.73	0
3_49	3	42.64	mk892	2	31.75	0
3_50	3	42.94	mk898	2	30.39	0
3_51	3	42.94	mk897	2	30.09	0
3_52	3	43	mk896	2	25.38	0
3_53	3	43	mk895	2	25.04	0
3_54	3	43.54	mk894	2	33.29	0
3_55	3	43.6	mk893	2	43.73	0
3_56	3	44.26	mk900	2	38.3	0
3_57	3	44.38	mk899	2	41.84	0
3_58	3	44.86	mk902	2	43.16	0
3_59	3	44.86	mk904	2	44.57	0
3_60	3	44.86	mk903	2	44.68	0
3_61	3	44.86	mk901	2	44.21	0
3_62	3	46.9	mk906	2	14.99	0.01
3_63	3	46.96	mk908	2	36.15	0
3_64	3	46.96	mk905	2	33.36	0
3_65	3	46.96	mk909	2	36.45	0
3_66	3	46.96	mk907	2	33.16	0
3_67	3	47.51	mk913	2	28.68	0
3_68	3	47.81	mk912	2	36.98	0
3_69	3	47.87	mk911	2	37.47	0
3_70	3	47.87	mk910	2	37.77	0
3_71	3	48.41	mk915	2	33.68	0
3_72	3	48.41	mk914	2	28.78	0
3_73	3	48.71	mk919	2	33.02	0
3_74	3	49.07	mk916	2	31.26	0
3_75	3	49.07	mk917	2	31.26	0
3_76	3	49.07	mk918	2	31.26	0
3_77	3	50.09	mk920	2	22.53	0
3_78	3	50.09	mk922	2	24.27	0
3_79	3	50.09	mk921	2	23.57	0
3_80	3	50.45	mk923	2	25.56	0
3_81	3	50.75	mk924	2	41.02	0
3_82	3	50.81	mk925	2	36.03	0
3_83	3	50.81	mk926	2	36.33	0
3_84	3	52.92	mk930	2	39.44	0
3_85	3	53.16	mk927	2	35.8	0
3_86	3	53.16	mk928	2	32.86	0
3_87	3	53.22	mk929	2	34.98	0
3_88	3	54.9	mk931	2	30.91	0
3_89	3	54.9	mk932	2	32.47	0
3_90	3	55.14	mk933	2	29.9	0
3_91	3	56.28	mk938	2	25.41	0
3_92	3	57.85	mk936	2	24.01	0
3_93	3	57.85	mk937	2	24.18	0
3_94	3	57.85	mk934	2	21.26	0.001
3_95	3	57.97	mk935	2	29.02	0
3_96	3	62.06	mk945	2	6.52	0.259
3_97	3	62.6	mk944	2	5.85	0.321
3_98	3	62.6	mk943	2	5.92	0.314
3_99	3	63.32	mk959	2	23.03	0
3_100	3	63.38	mk958	2	23.22	0
3_101	3	63.74	mk957	2	20.8	0.001
3_102	3	64.16	mk962	2	1.48	0.916
3_103	3	64.59	mk969	2	4.86	0.433
3_104	3	65.07	mk970	2	7.16	0.209
3_105	3	65.19	mk967	2	15.07	0.01
3_106	3	65.25	mk968	2	15.13	0.01
3_107	3	65.25	mk965	2	15.25	0.009
3_108	3	66.09	mk964	2	15.47	0.009
3_109	3	66.87	mk963	2	14.54	0.013
3_110	3	70.84	mk966	2	13.6	0.018
3_111	3	73.49	mk960	2	19.62	0.001
3_112	3	73.55	mk961	2	17.16	0.004
3_113	3	75.41	mk994	2	3.48	0.626
3_114	3	77.34	mk998	2	21.26	0.001
3_115	3	77.34	mk997	2	20.86	0.001
3_116	3	86.33	mk971	2	3.53	0.618
3_117	3	86.39	mk973	2	2.48	0.779
3_118	3	86.39	mk972	2	3.1	0.685
3_119	3	88.67	mk978	2	6.45	0.265
3_120	3	90.12	mk974	2	5.46	0.362
3_121	3	90.12	mk975	2	6.58	0.254
3_122	3	90.24	mk976	2	5.87	0.319
3_123	3	90.36	mk977	2	5.52	0.356
3_124	3	92.16	mk979	2	4.14	0.53
3_125	3	93.66	mk982	2	3.4	0.638
3_126	3	95.11	mk984	2	2.67	0.75
3_127	3	95.17	mk983	2	3.53	0.618
3_128	3	95.17	mk985	2	3.49	0.625
3_129	3	97.63	mk986	2	4.24	0.515
3_130	3	99.8	mk987	2	8.06	0.153
3_131	3	100.04	mk988	2	11.05	0.05
3_132	3	100.1	mk989	2	10.85	0.054
3_133	3	102.2	mk990	2	9.85	0.08
3_134	3	105.45	mk991	2	12.95	0.024
3_135	3	106.95	mk992	2	8.88	0.114
3_136	3	107.8	mk993	2	9.72	0.084
3_137	3	109.72	mk995	2	10.57	0.061
3_138	3	109.9	mk996	2	8.76	0.119
3_139	3	110.98	mk1001	2	14.16	0.015
3_140	3	111.16	mk999	2	12.99	0.023
3_141	3	111.52	mk1000	2	12.73	0.026
3_142	3	114.05	mk1003	2	10.33	0.066
3_143	3	114.05	mk1002	2	9.63	0.087
3_144	3	114.35	mk1005	2	10.78	0.056
3_145	3	114.41	mk1004	2	11.77	0.038
3_146	3	116.39	mk1006	2	5.28	0.383
3_147	3	118.68	mk1009	2	6.07	0.3
3_148	3	118.68	mk1008	2	5.99	0.307
3_149	3	121.15	mk1010	2	14.75	0.012
3_150	3	121.21	mk1012	2	12.44	0.029
3_151	3	123.85	mk1011	2	6.19	0.288
3_152	3	135.16	mk1007	2	10.15	0.071
3_153	3	140.04	mk852	2	7.06	0.216
3_154	3	140.1	mk854	2	7.21	0.206
3_155	3	140.1	mk855	2	7.2	0.206
3_156	3	140.16	mk853	2	7.14	0.211
3_157	3	141.54	mk849	2	4.2	0.522
3_158	3	141.54	mk848	2	4.07	0.54
3_159	3	141.6	mk850	2	4.24	0.515
3_160	3	142.81	mk851	2	11.11	0.049
3_161	3	144.31	mk846	2	13.49	0.019
3_162	3	145.33	mk847	2	9.61	0.087
3_163	3	151.61	mk844	2	15.73	0.008
3_164	3	151.67	mk845	2	16.42	0.006
4_1	4	0	mk1027	2	8.21	0.145
4_2	4	0.06	mk1028	2	8.34	0.139
4_3	4	3.13	mk1026	2	8.24	0.144
4_4	4	3.91	mk1020	2	8.05	0.154
4_5	4	4.33	mk1029	2	9.47	0.092
4_6	4	5.83	mk1053	2	10.78	0.056
4_7	4	6.25	mk1050	2	14.65	0.012
4_8	4	6.49	mk1048	2	15.82	0.007
4_9	4	6.49	mk1049	2	14.82	0.011
4_10	4	7.04	mk1068	2	17.79	0.003
4_11	4	7.16	mk1069	2	18.38	0.003
4_12	4	10.22	mk1064	2	19.28	0.002
4_13	4	10.22	mk1062	2	25	0
4_14	4	10.28	mk1065	2	24.81	0
4_15	4	10.28	mk1061	2	18.75	0.002
4_16	4	10.34	mk1063	2	20.58	0.001
4_17	4	17.18	mk1258	1	14.87	0.011
4_18	4	17.3	mk1261	1	16	0.007
4_19	4	17.3	mk1255	1	16	0.007
4_20	4	17.3	mk1256	1	16	0.007
4_21	4	17.3	mk1260	1	16	0.007
4_22	4	17.3	mk1259	1	16.35	0.006
4_23	4	17.36	mk1257	1	16.35	0.006
4_24	4	23.95	mk1045	2	15.53	0.008
4_25	4	23.95	mk1042	2	15.53	0.008
4_26	4	23.95	mk1043	2	15.38	0.009
4_27	4	23.95	mk1040	2	15.38	0.009
4_28	4	23.95	mk1044	2	15.53	0.008
4_29	4	23.95	mk1041	2	15.38	0.009
4_30	4	27.86	mk1046	2	22.19	0
4_31	4	28.04	mk1047	2	23.99	0
4_32	4	32.38	mk1057	2	15.77	0.008
4_33	4	32.44	mk1060	2	15.08	0.01
4_34	4	32.44	mk1059	2	14.86	0.011
4_35	4	32.68	mk1058	2	9.93	0.077
4_36	4	32.8	mk1056	2	9.48	0.091
4_37	4	38.78	mk1030	2	12.45	0.029
4_38	4	38.9	mk1031	2	11.18	0.048
4_39	4	39.62	mk1033	2	12.55	0.028
4_40	4	40.04	mk1032	2	13.36	0.02
4_41	4	48.35	mk1180	2	26.26	0
4_42	4	52.2	mk1211	2	14.48	0.013
4_43	4	53.58	mk1209	2	21.7	0.001
4_44	4	55.27	mk1207	2	11.53	0.042
4_45	4	55.39	mk1208	2	10.59	0.06
4_46	4	56.65	mk1206	2	6.84	0.233
4_47	4	57.55	mk1205	2	9.49	0.091
4_48	4	57.79	mk1204	2	15.75	0.008
4_49	4	58.09	mk1203	2	14.41	0.013
4_50	4	59.84	mk1201	2	16.14	0.006
4_51	4	59.84	mk1202	2	14.74	0.012
4_52	4	60.74	mk1200	2	16.23	0.006
4_53	4	61.4	mk1197	2	25.48	0
4_54	4	63.44	mk1196	2	29.34	0
4_55	4	64.53	mk1194	2	34.55	0
4_56	4	64.65	mk1195	2	34.12	0
4_57	4	67.17	mk1192	2	35.91	0
4_58	4	67.23	mk1193	2	35.7	0
4_59	4	68.37	mk1189	2	31.54	0
4_60	4	68.43	mk1191	2	35.25	0
4_61	4	68.49	mk1190	2	35.25	0
4_62	4	69.7	mk1188	2	35.37	0
4_63	4	69.76	mk1187	2	38.58	0
4_64	4	70.3	mk1184	2	52.98	0
4_65	4	70.3	mk1185	2	52.11	0
4_66	4	70.3	mk1186	2	55.08	0
4_67	4	71.02	mk1181	2	43.67	0
4_68	4	71.98	mk1182	2	45.8	0
4_69	4	72.7	mk1183	2	45.82	0
4_70	4	76.8	mk1179	2	50.14	0
4_71	4	77.46	mk1178	2	58.68	0
4_72	4	77.88	mk1177	2	60.52	0
4_73	4	78.9	mk1176	2	36.22	0
4_74	4	79.8	mk1175	2	47.39	0
4_75	4	80.88	mk1171	2	33.37	0
4_76	4	80.88	mk1170	2	35.39	0
4_77	4	80.88	mk1173	2	35.39	0
4_78	4	80.94	mk1172	2	35.37	0
4_79	4	81.06	mk1174	2	50.46	0
4_80	4	82.63	mk1157	2	47.18	0
4_81	4	82.69	mk1158	2	48.76	0
4_82	4	83.59	mk1168	2	47.9	0
4_83	4	83.77	mk1169	2	46.14	0
4_84	4	84.13	mk1167	2	54.83	0
4_85	4	84.61	mk1162	2	63.18	0
4_86	4	84.61	mk1161	2	63.18	0
4_87	4	84.61	mk1163	2	63.18	0
4_88	4	84.61	mk1164	2	63.48	0
4_89	4	85.93	mk1160	2	68.2	0
4_90	4	85.93	mk1159	2	67.53	0
4_91	4	86.17	mk1166	2	66.48	0
4_92	4	86.29	mk1165	2	64.97	0
4_93	4	87.44	mk1155	2	65.37	0
4_94	4	87.44	mk1153	2	65.66	0
4_95	4	87.44	mk1154	2	65.63	0
4_96	4	87.56	mk1156	2	61.87	0
4_97	4	88.52	mk1149	2	69.2	0
4_98	4	88.52	mk1150	2	65.71	0
4_99	4	88.52	mk1151	2	68.71	0
4_100	4	89	mk1152	2	64.89	0
4_101	4	90.26	mk1145	2	68.1	0
4_102	4	90.26	mk1147	2	68.63	0
4_103	4	90.26	mk1148	2	68.63	0
4_104	4	90.26	mk1144	2	68.21	0
4_105	4	90.26	mk1146	2	68.74	0
4_106	4	91.7	mk1142	2	73.87	0
4_107	4	91.76	mk1143	2	72.89	0
4_108	4	91.82	mk1139	2	73.13	0
4_109	4	91.82	mk1141	2	72.94	0
4_110	4	91.94	mk1140	2	71.98	0
4_111	4	94.23	mk1133	2	69.89	0
4_112	4	94.23	mk1134	2	70.2	0
4_113	4	94.29	mk1136	2	69.22	0
4_114	4	94.29	mk1138	2	68.31	0
4_115	4	94.29	mk1135	2	68.29	0
4_116	4	94.47	mk1137	2	70.57	0
4_117	4	96.09	mk1131	2	75.22	0
4_118	4	96.09	mk1130	2	76.59	0
4_119	4	96.09	mk1132	2	77.3	0
4_120	4	96.93	mk1129	2	78.6	0
4_121	4	97.96	mk1122	2	72.2	0
4_122	4	97.96	mk1121	2	72.32	0
4_123	4	98.62	mk1127	2	75.69	0
4_124	4	98.62	mk1126	2	76.46	0
4_125	4	98.62	mk1128	2	75.37	0
4_126	4	98.68	mk1124	2	74.48	0
4_127	4	98.8	mk1123	2	59.63	0
4_128	4	98.8	mk1125	2	69.29	0
4_129	4	100.12	mk1120	2	68.48	0
4_130	4	100.6	mk1119	2	77.66	0
4_131	4	101.38	mk1117	2	78.48	0
4_132	4	101.38	mk1118	2	75.4	0
4_133	4	102.76	mk1116	2	70.06	0
4_134	4	102.88	mk1113	2	76.8	0
4_135	4	102.88	mk1115	2	74.85	0
4_136	4	102.94	mk1114	2	72.21	0
4_137	4	104.87	mk1112	2	59.45	0
4_138	4	104.87	mk1111	2	60.42	0
4_139	4	104.87	mk1110	2	61.76	0
4_140	4	106.13	mk1107	2	65.33	0
4_141	4	106.13	mk1105	2	65.04	0
4_142	4	106.19	mk1106	2	65.33	0
4_143	4	106.91	mk1104	2	90.55	0
4_144	4	106.91	mk1103	2	85.76	0
4_145	4	107.51	mk1102	2	91.36	0
4_146	4	109.14	mk1101	2	66.03	0
4_147	4	110.7	mk1099	2	88.13	0
4_148	4	110.88	mk1100	2	92.77	0
4_149	4	112.32	mk1098	2	110.97	0
4_150	4	115.57	mk1096	2	111.09	0
4_151	4	116.23	mk1097	2	119.16	0
4_152	4	118.1	mk1095	2	112.02	0
4_153	4	118.64	mk1092	2	102.93	0
4_154	4	119.3	mk1094	2	81.63	0
4_155	4	119.36	mk1093	2	92.21	0
4_156	4	121.04	mk1084	2	88.11	0
4_157	4	121.1	mk1081	2	91.91	0
4_158	4	121.1	mk1083	2	93.66	0
4_159	4	121.1	mk1082	2	94.34	0
4_160	4	122.91	mk1086	2	84.96	0
4_161	4	123.15	mk1085	2	84.61	0
4_162	4	129.31	mk1088	2	76.4	0
4_163	4	129.37	mk1089	2	76.4	0
4_164	4	134.68	mk1091	2	27.45	0
4_165	4	139.92	mk1078	2	36.09	0
4_166	4	139.92	mk1079	2	36.79	0
4_167	4	139.98	mk1080	2	33.45	0
4_168	4	140.88	mk1077	2	33.04	0
4_169	4	141.06	mk1076	2	28.32	0
4_170	4	141.55	mk1075	2	40.58	0
4_171	4	143.77	mk1074	2	19.49	0.002
4_172	4	144.13	mk1073	2	15.37	0.009
4_173	4	144.13	mk1072	2	15.37	0.009
4_174	4	145.33	mk1066	2	17.55	0.004
4_175	4	145.39	mk1067	2	15.38	0.009
4_176	4	146.23	mk1052	2	24.61	0
4_177	4	146.36	mk1051	2	22.27	0
4_178	4	149.42	mk1021	2	15.78	0.008
4_179	4	150.63	mk1024	2	6.32	0.276
4_180	4	150.75	mk1025	2	5.93	0.313
4_181	4	150.81	mk1022	2	5.71	0.335
4_182	4	150.87	mk1023	2	6.4	0.269
5_1	5	0	mk459	2	0.5	0.992
5_2	5	0.24	mk458	2	0.35	0.997
5_3	5	0.54	mk461	2	0.07	1
5_4	5	0.78	mk460	2	0.09	1
5_5	5	7.55	mk980	2	10.37	0.066
5_6	5	8.21	mk981	2	17.82	0.003
5_7	5	11.52	mk1270	2	2.06	0.841
5_8	5	11.64	mk1269	2	1.49	0.914
5_9	5	12.37	mk1271	2	15.09	0.01
5_10	5	12.67	mk1267	1	3.05	0.692
5_11	5	12.73	mk1268	1	2.67	0.751
5_12	5	13.33	mk1266	1	2.79	0.733
5_13	5	16.88	mk1265	1	0.29	0.998
5_14	5	16.94	mk1264	1	0.41	0.995
5_15	5	16.94	mk1263	1	0.39	0.996
5_16	5	17.12	mk1262	2	13.39	0.02
5_17	5	19.1	mk1253	1	0.14	1
5_18	5	19.1	mk1254	2	9.18	0.102
5_19	5	20.55	mk1342	2	5.15	0.398
5_20	5	21.45	mk1252	2	0.03	1
5_21	5	22.05	mk1244	2	1.61	0.901
5_22	5	22.05	mk1243	2	4.58	0.469
5_23	5	22.23	mk1242	2	1.94	0.857
5_24	5	23.79	mk1246	1	0	1
5_25	5	23.91	mk1245	1	0.02	1
5_26	5	24.39	mk1241	2	1.79	0.877
5_27	5	24.51	mk1240	2	2.09	0.837
5_28	5	25.23	mk1223	2	0.9	0.97
5_29	5	26.2	mk1225	1	0.25	0.999
5_30	5	26.2	mk1229	1	0.25	0.999
5_31	5	26.2	mk1224	1	0.3	0.998
5_32	5	26.2	mk1226	1	0.25	0.999
5_33	5	26.32	mk1228	2	0.07	1
5_34	5	26.32	mk1227	2	0.21	0.999
5_35	5	27.82	mk1221	2	1.65	0.895
5_36	5	28.96	mk1220	2	0.51	0.992
5_37	5	33.54	mk1219	2	0.82	0.976
5_38	5	35.04	mk1218	2	0.79	0.978
6_1	6	0	mk1278	2	2.1	0.836
6_2	6	0.18	mk1277	2	1.95	0.856
6_3	6	6.52	mk1276	2	1.47	0.916
6_4	6	11.16	mk1282	2	1.89	0.864
6_5	6	11.35	mk1281	2	2.35	0.799
6_6	6	11.35	mk1283	2	1.48	0.915
6_7	6	11.35	mk1284	2	3	0.7
6_8	6	11.71	mk1279	2	2.6	0.762
6_9	6	12.13	mk1280	2	2.07	0.84
6_10	6	16.89	mk1285	2	2.14	0.829
6_11	6	16.95	mk1286	2	2.39	0.793
6_12	6	18.45	mk1287	2	2.01	0.847
6_13	6	19.71	mk1291	2	2.91	0.714
6_14	6	19.77	mk1289	2	2.88	0.718
6_15	6	19.83	mk1290	2	3.23	0.665
6_16	6	19.89	mk1292	2	2.44	0.786
6_17	6	22.66	mk1294	2	1.11	0.953
6_18	6	22.72	mk1296	2	0.93	0.968
6_19	6	22.78	mk1293	2	1.72	0.886
6_20	6	22.84	mk1295	2	1.48	0.916
6_21	6	24.89	mk1298	2	1.46	0.918
6_22	6	24.89	mk1297	2	1.8	0.875
6_23	6	27.77	mk1300	2	1.02	0.961
6_24	6	28.01	mk1310	2	5.1	0.403
6_25	6	28.07	mk1311	2	2.34	0.801
6_26	6	29.1	mk1301	2	3.37	0.644
6_27	6	29.16	mk1302	2	3.04	0.694
6_28	6	29.28	mk1303	2	3.36	0.645
6_29	6	31.02	mk1304	2	2.34	0.801
6_30	6	31.08	mk1306	2	3.8	0.579
6_31	6	31.08	mk1307	2	3.72	0.591
6_32	6	31.08	mk1305	2	3.83	0.574
6_33	6	31.08	mk1308	2	3.72	0.591
6_34	6	31.26	mk1309	2	2.97	0.705
6_35	6	35.3	mk1314	2	4.1	0.535
6_36	6	35.9	mk1313	2	2.56	0.768
6_37	6	35.96	mk1312	2	4.4	0.494
6_38	6	40.6	mk1320	2	7.08	0.214
6_39	6	40.96	mk1321	2	6.63	0.25
6_40	6	41.02	mk1322	2	6.64	0.249
6_41	6	43.12	mk1326	2	8.7	0.122
6_42	6	43.12	mk1327	2	9.47	0.092
6_43	6	43.12	mk1328	2	9.47	0.092
6_44	6	44.14	mk1335	2	12.21	0.032
6_45	6	44.14	mk1333	2	12.16	0.033
6_46	6	44.14	mk1334	2	12.21	0.032
6_47	6	44.44	mk1332	2	13.25	0.021
6_48	6	44.44	mk1331	2	12.53	0.028
6_49	6	45.11	mk1329	2	10.96	0.052
6_50	6	45.11	mk1330	2	10.96	0.052
6_51	6	48.05	mk1324	2	11.75	0.038
6_52	6	48.17	mk1325	2	12.92	0.024
6_53	6	49.5	mk1363	2	9.92	0.078
6_54	6	49.5	mk1362	2	9.92	0.078
6_55	6	49.56	mk1361	2	8.75	0.119
6_56	6	49.62	mk1364	2	9.63	0.086
6_57	6	50.94	mk1323	2	10.5	0.062
6_58	6	52.56	mk1315	2	4.72	0.452
6_59	6	52.62	mk1319	2	4.73	0.45
6_60	6	52.92	mk1316	2	5.67	0.34
6_61	6	52.92	mk1318	2	5.95	0.311
6_62	6	52.98	mk1317	2	6.04	0.302
6_63	6	58.23	mk282	2	2.46	0.783
6_64	6	58.23	mk283	2	2.46	0.783
6_65	6	58.35	mk285	2	2.29	0.807
6_66	6	58.41	mk284	2	1.41	0.923
6_67	6	61.72	mk1638	2	2.29	0.807
6_68	6	61.72	mk1640	2	2.29	0.807
6_69	6	61.72	mk1639	2	2.29	0.807
6_70	6	61.72	mk1635	2	1.89	0.864
6_71	6	61.72	mk1637	2	1.89	0.864
6_72	6	62.02	mk1636	2	2.29	0.808
6_73	6	69.34	mk1367	2	5.98	0.308
6_74	6	71.27	mk1368	2	6.67	0.246
6_75	6	71.27	mk1370	2	7.24	0.204
6_76	6	71.27	mk1369	2	6.73	0.242
6_77	6	72.89	mk1376	2	6.4	0.269
6_78	6	72.95	mk1375	2	5.06	0.408
6_79	6	73.13	mk1377	2	1.23	0.942
6_80	6	75.72	mk1378	2	2.78	0.734
6_81	6	76.86	mk1382	2	3.4	0.639
6_82	6	77.82	mk1380	2	2.06	0.84
6_83	6	79.75	mk1383	2	7.9	0.162
6_84	6	82.15	mk1379	2	8	0.156
6_85	6	88.19	mk1344	2	6.5	0.26
6_86	6	88.25	mk1343	2	5.46	0.362
6_87	6	88.25	mk1346	2	6.31	0.278
6_88	6	88.49	mk1345	2	6.83	0.234
6_89	6	95.02	mk1360	2	11.75	0.038
6_90	6	99.78	mk1337	2	5.53	0.355
6_91	6	99.84	mk1339	2	6.08	0.298
6_92	6	100.08	mk1336	2	5.16	0.396
6_93	6	100.32	mk1338	2	3.91	0.563
6_94	6	102.25	mk304	2	5.68	0.339
6_95	6	106.46	mk1299	2	11.28	0.046
6_96	6	110.44	mk1347	2	14.33	0.014
6_97	6	110.62	mk1348	2	14.04	0.015
6_98	6	110.92	mk1349	2	9.5	0.091
7_1	7	0	mk1433	2	9.09	0.106
7_2	7	0.24	mk1435	2	8.9	0.113
7_3	7	16.21	mk1440	2	15.85	0.007
7_4	7	20.3	mk1458	2	21.86	0.001
7_5	7	20.3	mk1460	2	22.49	0
7_6	7	20.3	mk1459	2	22.34	0
7_7	7	20.6	mk1461	2	22.63	0
7_8	7	22.65	mk1469	2	14.81	0.011
7_9	7	22.89	mk1467	2	19.85	0.001
7_10	7	25.65	mk1466	2	15.39	0.009
7_11	7	25.77	mk1463	2	17.8	0.003
7_12	7	25.77	mk1464	2	17.52	0.004
7_13	7	25.77	mk1462	2	16.41	0.006
7_14	7	25.84	mk1465	2	18.24	0.003
7_15	7	27.76	mk1468	2	29.46	0
7_16	7	31.98	mk1447	2	23.74	0
7_17	7	32.04	mk1450	2	22.85	0
7_18	7	32.04	mk1448	2	23.75	0
7_19	7	32.1	mk1446	2	17.56	0.004
7_20	7	32.1	mk1445	2	19.47	0.002
7_21	7	32.16	mk1451	2	22.44	0
7_22	7	32.22	mk1449	2	22.83	0
7_23	7	33.3	mk1452	2	27.65	0
7_24	7	33.72	mk1444	2	14.98	0.01
7_25	7	34.32	mk1442	2	19.11	0.002
7_26	7	34.32	mk1441	2	19.02	0.002
7_27	7	34.32	mk1443	2	19.87	0.001
7_28	7	35.46	mk1439	2	17.98	0.003
7_29	7	37.57	mk1456	2	25.26	0
7_30	7	37.63	mk1457	2	25.14	0
7_31	7	37.81	mk1455	2	23.72	0
7_32	7	42.02	mk1437	2	7.95	0.159
7_33	7	42.14	mk1436	2	5.72	0.334
7_34	7	42.2	mk1434	2	4.66	0.459
7_35	7	43.41	mk1438	2	25.06	0
7_36	7	46.72	mk1431	2	17.28	0.004
7_37	7	47.44	mk1432	2	16.14	0.006
7_38	7	48.64	mk1429	2	12.77	0.026
7_39	7	50.32	mk1428	2	16.1	0.007
7_40	7	50.32	mk1427	2	16.1	0.007
7_41	7	51.58	mk1425	2	6.7	0.244
7_42	7	51.65	mk1426	2	7.92	0.161
7_43	7	51.65	mk1424	2	7.92	0.161
7_44	7	52.49	mk1423	2	10.46	0.063
7_45	7	53.21	mk1416	2	23.65	0
7_46	7	53.21	mk1415	2	21.45	0.001
7_47	7	53.93	mk1422	2	11.17	0.048
7_48	7	56.52	mk1420	2	27.13	0
7_49	7	56.52	mk1417	2	27.31	0
7_50	7	56.52	mk1421	2	27.13	0
7_51	7	56.58	mk1419	2	27.14	0
7_52	7	56.7	mk1418	2	27.4	0
7_53	7	60.49	mk1414	2	11.99	0.035
7_54	7	61.39	mk1412	2	11.07	0.05
7_55	7	61.57	mk1413	2	8.87	0.114
7_56	7	62.11	mk1411	2	6.86	0.231
7_57	7	64.58	mk1410	2	15.46	0.009
7_58	7	64.7	mk1409	2	15.33	0.009
7_59	7	66.32	mk1408	2	8.18	0.147
7_60	7	67.52	mk1405	2	16.22	0.006
7_61	7	67.58	mk1407	2	18.48	0.002
7_62	7	67.58	mk1406	2	15.81	0.007
7_63	7	69.45	mk1404	2	15.33	0.009
7_64	7	70.53	mk1403	2	9.84	0.08
7_65	7	70.83	mk1402	2	8.99	0.109
7_66	7	72.75	mk1401	2	17.36	0.004
7_67	7	76.79	mk1399	2	10.13	0.072
7_68	7	76.85	mk1400	2	9.77	0.082
8_1	8	0	mk1273	1	1.71	0.888
8_2	8	0.36	mk1272	1	1.83	0.873
8_3	8	5.79	mk512	2	3.45	0.632
8_4	8	5.79	mk511	2	3.3	0.654
8_5	8	5.85	mk510	2	5.22	0.389
8_6	8	6.09	mk513	2	1.27	0.938
8_7	8	10.01	mk1274	1	2.9	0.715
8_8	8	21.88	mk1535	2	14.26	0.014
8_9	8	25.31	mk1523	2	0.3	0.998
8_10	8	25.37	mk1524	2	0.12	1
8_11	8	25.37	mk1522	2	0.1	1
8_12	8	26.88	mk1525	2	0.12	1
8_13	8	27.6	mk1521	2	1.71	0.888
8_14	8	30.55	mk1503	2	0.86	0.973
8_15	8	30.55	mk1502	2	0.8	0.977
8_16	8	30.79	mk1504	2	0.91	0.97
8_17	8	37.56	mk1090	2	0.22	0.999
8_18	8	48.86	mk1471	2	0.62	0.987
8_19	8	49.83	mk1475	2	0.93	0.968
8_20	8	49.83	mk1473	2	1.01	0.962
8_21	8	49.83	mk1472	2	1.05	0.958
8_22	8	50.01	mk1474	2	0.53	0.991
8_23	8	59.56	mk1350	2	4.22	0.518
8_24	8	59.62	mk1357	2	6.69	0.245
8_25	8	59.8	mk1358	2	7.05	0.217
8_26	8	59.86	mk1354	2	6.82	0.235
8_27	8	59.86	mk1356	2	7.14	0.21
8_28	8	59.86	mk1355	2	6.93	0.226
8_29	8	59.92	mk1353	2	7.07	0.215
8_30	8	59.92	mk1352	2	6.57	0.254
8_31	8	60.1	mk1351	2	4.22	0.519
8_32	8	66.5	mk1479	2	0.82	0.975
8_33	8	66.56	mk1480	2	0.83	0.975
8_34	8	66.86	mk1478	2	2.64	0.755
8_35	8	66.86	mk1481	2	2.86	0.721
8_36	8	67.58	mk941	2	5.23	0.389
8_37	8	67.58	mk940	2	5.23	0.389
8_38	8	67.58	mk942	2	3.51	0.622
8_39	8	69.21	mk1486	2	0.34	0.997
8_40	8	69.21	mk1483	2	0.31	0.997
8_41	8	69.21	mk1485	2	0.34	0.997
8_42	8	69.27	mk1484	2	0.38	0.996
8_43	8	69.39	mk1487	2	1.26	0.939
8_44	8	73	mk1495	2	2.02	0.846
8_45	8	73.18	mk1493	2	1.88	0.866
8_46	8	73.18	mk1494	2	1.88	0.866
8_47	8	73.24	mk1492	2	2.18	0.823
8_48	8	90.95	mk1508	2	3.63	0.604
8_49	8	91.01	mk1505	2	2.8	0.731
8_50	8	91.01	mk1511	2	2.8	0.731
8_51	8	91.01	mk1506	2	2.8	0.731
8_52	8	91.01	mk1509	2	2.8	0.731
8_53	8	91.01	mk1507	2	2.43	0.786
8_54	8	91.01	mk1510	2	2.61	0.76
8_55	8	99.88	mk503	2	1.9	0.863
8_56	8	100	mk504	2	1.7	0.889
8_57	8	100.96	mk505	2	1.69	0.89
8_58	8	101.38	mk506	2	1.61	0.9
8_59	8	101.38	mk508	2	2.01	0.848
8_60	8	101.38	mk509	2	1.61	0.9
8_61	8	101.5	mk507	2	1.62	0.899
8_62	8	114.08	mk1557	2	0.39	0.996
8_63	8	114.14	mk1559	2	0.48	0.993
8_64	8	114.14	mk1556	2	0.34	0.997
8_65	8	114.14	mk1558	2	0.34	0.997
8_66	8	114.56	mk1555	2	0.26	0.998
8_67	8	118.35	mk1560	2	0.18	0.999
8_68	8	119.68	mk1552	2	0.5	0.992
8_69	8	119.68	mk1550	2	0.39	0.995
8_70	8	119.74	mk1551	2	0.85	0.974
8_71	8	119.74	mk1553	2	0.82	0.976
8_72	8	119.8	mk1547	2	0.75	0.98
8_73	8	119.8	mk1548	2	0.68	0.984
8_74	8	119.86	mk1549	2	0.66	0.985
8_75	8	119.98	mk1554	2	0.48	0.993
8_76	8	132.94	mk1546	2	13.47	0.019
8_77	8	133.06	mk1543	2	14.25	0.014
8_78	8	133.18	mk1545	2	13.57	0.019
8_79	8	133.24	mk1544	2	12.98	0.024
8_80	8	137.94	mk1542	2	6.53	0.258
8_81	8	138	mk1541	2	7.33	0.197
8_82	8	138.06	mk1540	2	6.38	0.271
8_83	8	138.18	mk1539	2	8.45	0.133
8_84	8	141.85	mk1538	2	10.08	0.073
8_85	8	141.97	mk1537	2	11.64	0.04
8_86	8	143.42	mk1536	2	15.22	0.009
8_87	8	144.14	mk1534	2	7.72	0.172
8_88	8	145.04	mk1533	2	2.67	0.751
8_89	8	145.88	mk1529	2	9.94	0.077
8_90	8	147.62	mk1531	2	5.46	0.363
8_91	8	147.68	mk1530	2	4.83	0.436
8_92	8	147.74	mk1532	2	4.61	0.466
8_93	8	150.39	mk1528	2	2.82	0.728
8_94	8	152.44	mk1527	2	1.71	0.888
8_95	8	152.86	mk1526	2	2.22	0.818
8_96	8	158.47	mk1512	2	3.07	0.689
8_97	8	158.47	mk1514	2	2.97	0.704
8_98	8	158.65	mk1517	2	2.11	0.833
8_99	8	159.67	mk1516	2	0.11	1
8_100	8	159.73	mk1520	2	0.03	1
8_101	8	159.73	mk1519	2	0.1	1
8_102	8	159.73	mk1518	2	0.13	1
8_103	8	159.97	mk1515	2	0.12	1
8_104	8	160.09	mk1513	2	0.13	1
9_1	9	0	mk1615	2	0.5	0.992
9_2	9	0.18	mk1614	2	0.52	0.991
9_3	9	1.44	mk468	2	13.12	0.022
9_4	9	2.58	mk1617	2	2.75	0.738
9_5	9	2.7	mk1616	2	2.81	0.729
9_6	9	3.13	mk1624	2	4.63	0.463
9_7	9	3.13	mk1625	2	4.08	0.538
9_8	9	3.13	mk1626	2	3.31	0.653
9_9	9	4.09	mk1627	2	3.16	0.675
9_10	9	4.27	mk1622	2	2.39	0.792
9_11	9	4.33	mk1621	2	6.8	0.236
9_12	9	4.99	mk1623	2	2.13	0.831
9_13	9	5.05	mk1628	2	3.56	0.614
9_14	9	5.17	mk1619	2	2.54	0.77
9_15	9	5.17	mk1620	2	2.02	0.846
9_16	9	5.53	mk1618	2	2.54	0.771
9_17	9	5.83	mk1629	2	1.3	0.935
9_18	9	6.61	mk1630	2	0.75	0.98
9_19	9	7.81	mk1633	2	1.49	0.914
9_20	9	7.87	mk1632	2	1.96	0.854
9_21	9	7.87	mk1631	2	1.22	0.943
9_22	9	8.96	mk1634	2	1.54	0.908
9_23	9	9.98	mk1641	2	0.53	0.991
9_24	9	11.72	mk1643	2	10.07	0.073
9_25	9	11.78	mk1642	2	3.05	0.692
9_26	9	12.38	mk1647	2	5.12	0.401
9_27	9	12.38	mk1646	2	10.89	0.054
9_28	9	12.44	mk1648	2	0.07	1
9_29	9	15.51	mk1650	2	1.04	0.959
9_30	9	16.29	mk1651	2	2.36	0.798
9_31	9	17.19	mk1652	2	10.89	0.054
9_32	9	17.19	mk1653	2	7.61	0.179
9_33	9	17.19	mk1654	2	7.01	0.22
9_34	9	20.81	mk1662	2	5.06	0.409
9_35	9	20.81	mk1660	2	5.32	0.378
9_36	9	20.81	mk1664	2	5.06	0.409
9_37	9	20.87	mk1663	2	4.94	0.423
9_38	9	20.93	mk1661	2	4.93	0.424
9_39	9	22.37	mk1665	2	2.31	0.804
9_40	9	32.11	mk1649	1	1.63	0.897
9_41	9	36.87	mk1230	1	0.35	0.997
9_42	9	42.3	mk1568	2	0.9	0.97
9_43	9	42.42	mk1569	2	0.85	0.974
9_44	9	43.86	mk1566	2	0.91	0.97
9_45	9	43.86	mk1567	2	0.69	0.983
9_46	9	44.52	mk1565	2	0.62	0.987
9_47	9	44.94	mk1564	2	1.69	0.89
9_48	9	45.48	mk1561	2	0.48	0.993
9_49	9	45.54	mk1562	2	0.45	0.994
9_50	9	45.54	mk1563	2	0.45	0.994
9_51	9	47.83	mk1572	2	1.15	0.95
9_52	9	47.83	mk1570	2	1.15	0.95
9_53	9	47.89	mk1571	2	1.21	0.944
9_54	9	50.53	mk1573	2	0.52	0.991
9_55	9	54.57	mk1574	2	0.18	0.999
9_56	9	58.12	mk1580	2	0.92	0.968
9_57	9	58.12	mk1578	2	0.92	0.968
9_58	9	58.12	mk1575	2	0.92	0.968
9_59	9	58.12	mk1577	2	1.1	0.954
9_60	9	58.12	mk1583	2	0.88	0.972
9_61	9	58.12	mk1582	2	0.88	0.972
9_62	9	58.12	mk1581	2	0.92	0.968
9_63	9	58.12	mk1576	2	0.92	0.968
9_64	9	58.18	mk1584	2	0.95	0.967
9_65	9	58.24	mk1579	2	1.13	0.951
9_66	9	64.46	mk1585	2	4.15	0.528
9_67	9	64.52	mk1586	2	3.22	0.666
9_68	9	67.47	mk1588	2	4.57	0.471
9_69	9	67.53	mk1587	2	4.89	0.429
9_70	9	67.53	mk1589	2	4.73	0.45
9_71	9	72.41	mk1596	2	3.58	0.612
9_72	9	72.54	mk1598	2	4.38	0.496
9_73	9	72.54	mk1595	2	4.64	0.461
9_74	9	72.54	mk1597	2	4.08	0.538
9_75	9	74.58	mk1599	2	1.94	0.858
9_76	9	74.7	mk1600	2	4.52	0.477
9_77	9	76.26	mk1613	2	4.51	0.479
9_78	9	76.26	mk1612	2	4.44	0.488
9_79	9	77.53	mk1610	2	2.07	0.839
9_80	9	77.77	mk1611	2	5.37	0.372
9_81	9	77.83	mk1607	2	4.9	0.429
9_82	9	77.83	mk1606	2	4.96	0.421
9_83	9	77.83	mk1608	2	5.52	0.356
9_84	9	77.89	mk1603	2	4.63	0.463
9_85	9	77.89	mk1605	2	4.73	0.45
9_86	9	77.89	mk1604	2	4.73	0.45
9_87	9	79.39	mk1609	2	1.04	0.96
9_88	9	84.27	mk1601	2	1.25	0.94
9_89	9	84.57	mk1602	2	1.25	0.94
10_1	10	0	mk90	2	10.09	0.073
10_2	10	0	mk91	2	10.89	0.054
10_3	10	0.12	mk92	2	11.28	0.046
10_4	10	2.53	mk102	2	8.55	0.128
10_5	10	3.55	mk94	2	10.11	0.072
10_6	10	3.67	mk93	2	10.74	0.057
10_7	10	3.97	mk95	2	8.41	0.135
10_8	10	12.46	mk88	2	5.07	0.407
10_9	10	20.03	mk1373	2	6.06	0.301
10_10	10	20.39	mk1372	2	6.09	0.297
10_11	10	20.81	mk1371	2	4.24	0.515
10_12	10	28.94	mk53	2	2.17	0.825
10_13	10	28.94	mk51	2	2.69	0.748
10_14	10	29	mk50	2	2.06	0.841
10_15	10	29.36	mk52	2	1.59	0.902
10_16	10	42.51	mk3	2	3.77	0.583
10_17	10	42.57	mk2	2	2.1	0.835
10_18	10	42.69	mk4	2	2.62	0.759
10_19	10	42.75	mk5	2	2.33	0.802
10_20	10	42.81	mk6	2	2.9	0.715
10_21	10	45.4	mk8	2	1.65	0.895
10_22	10	45.82	mk7	2	1.83	0.872
10_23	10	47.26	mk14	2	1.91	0.862
10_24	10	47.32	mk17	2	1.56	0.906
10_25	10	47.32	mk10	2	1.38	0.927
10_26	10	47.32	mk16	2	1.56	0.906
10_27	10	47.32	mk9	2	1.56	0.906
10_28	10	47.32	mk13	2	1.82	0.874
10_29	10	47.32	mk12	2	1.61	0.9
10_30	10	47.32	mk15	2	1.56	0.906
10_31	10	47.38	mk11	2	1.73	0.886
10_32	10	47.62	mk21	2	1.81	0.875
10_33	10	47.86	mk20	2	2.08	0.837
10_34	10	47.92	mk19	2	2.09	0.836
10_35	10	48.23	mk18	2	2.4	0.791
10_36	10	52.56	mk564	2	2.53	0.771
10_37	10	52.8	mk563	2	3.17	0.673
10_38	10	56.42	mk46	2	1.97	0.853
10_39	10	56.54	mk47	2	1.65	0.895
10_40	10	56.78	mk48	2	1.94	0.858
10_41	10	59.12	mk27	2	4.16	0.526
10_42	10	59.12	mk24	2	4.21	0.52
10_43	10	59.24	mk26	2	4.3	0.507
10_44	10	59.24	mk23	2	4.27	0.511
10_45	10	59.3	mk25	2	4	0.549
10_46	10	59.42	mk22	2	4.14	0.529
10_47	10	59.6	mk28	2	4.36	0.499
10_48	10	62.73	mk30	2	0.68	0.984
10_49	10	62.73	mk29	2	0.71	0.982
10_50	10	63.27	mk31	2	1.97	0.853
10_51	10	63.75	mk32	2	0.54	0.991
10_52	10	63.81	mk33	2	0.14	1
10_53	10	63.87	mk34	2	2.35	0.799
10_54	10	64.53	mk35	2	3.84	0.572
10_55	10	64.83	mk41	2	1.24	0.941
10_56	10	64.89	mk49	2	0.06	1
10_57	10	64.89	mk42	2	1.32	0.932
10_58	10	65.86	mk40	2	1.32	0.933
10_59	10	65.86	mk38	2	1.32	0.933
10_60	10	65.86	mk36	2	1.32	0.933
10_61	10	65.86	mk37	2	1.32	0.933
10_62	10	65.86	mk39	2	1.32	0.933
10_63	10	66.76	mk43	2	1.89	0.863
10_64	10	67.78	mk45	2	0.83	0.975
10_65	10	67.9	mk44	2	2.25	0.814
10_66	10	69.76	mk54	2	1.26	0.939
10_67	10	72.53	mk55	2	1.66	0.894
10_68	10	74.64	mk56	2	0.83	0.975
10_69	10	74.82	mk57	2	0.76	0.98
10_70	10	78.73	mk62	2	7.58	0.181
10_71	10	80.05	mk60	2	9.33	0.097
10_72	10	80.05	mk59	2	8.97	0.11
10_73	10	80.17	mk58	2	9.76	0.082
10_74	10	80.71	mk61	2	9.99	0.075
10_75	10	84.93	mk67	2	6.64	0.249
10_76	10	84.99	mk66	2	7.18	0.208
10_77	10	84.99	mk64	2	6.68	0.246
10_78	10	84.99	mk65	2	6.68	0.246
10_79	10	85.41	mk63	2	5.75	0.332
10_80	10	88.54	mk68	2	5.06	0.409
10_81	10	92.21	mk1430	2	0.65	0.985
10_82	10	94.74	mk72	2	7.46	0.188
10_83	10	94.8	mk73	2	8.02	0.155
10_84	10	94.86	mk74	2	8.36	0.137
10_85	10	94.86	mk71	2	8.78	0.118
10_86	10	96.06	mk69	2	9.74	0.083
10_87	10	96.12	mk75	2	11.32	0.045
10_88	10	97.8	mk70	2	10.42	0.064
10_89	10	101.6	mk76	2	4.85	0.434
10_90	10	102.62	mk77	2	3.83	0.574
10_91	10	102.68	mk78	2	4.26	0.513
10_92	10	103.4	mk81	2	7.08	0.215
10_93	10	106.53	mk83	2	8.93	0.112
10_94	10	110.26	mk86	2	8.43	0.134
10_95	10	110.8	mk87	2	6.01	0.305
10_96	10	113.51	mk84	2	7.43	0.191
10_97	10	113.99	mk85	2	8.43	0.134
10_98	10	116.76	mk89	2	12.26	0.031
10_99	10	120.43	mk96	2	10.78	0.056
10_100	10	120.43	mk98	2	10.78	0.056
10_101	10	120.49	mk97	2	10.75	0.057
10_102	10	120.49	mk99	2	10.75	0.057
10_103	10	122.3	mk101	2	9.48	0.091
10_104	10	122.78	mk100	2	9.81	0.081
10_105	10	129.36	mk1645	2	2.8	0.731
10_106	10	130.93	mk1644	2	5.19	0.393
10_107	10	138.8	mk115	2	33.85	0
10_108	10	139.17	mk116	2	31.98	0
10_109	10	139.35	mk117	2	23.43	0
10_110	10	141.15	mk104	2	28.34	0
10_111	10	141.15	mk103	2	29.47	0
11_1	11	0	mk425	2	13.34	0.02
11_2	11	0.9	mk426	2	15.9	0.007
11_3	11	10.02	mk1359	2	15.16	0.01
11_4	11	18.14	mk1248	2	4.63	0.462
11_5	11	18.5	mk1247	2	13.99	0.016
11_6	11	18.8	mk1249	2	5.36	0.374
11_7	11	28.6	mk450	2	16.31	0.006
11_8	11	28.6	mk445	2	19.03	0.002
11_9	11	28.6	mk447	2	8.52	0.13
11_10	11	28.6	mk446	2	12.15	0.033
11_11	11	28.96	mk451	2	14.02	0.015
11_12	11	29.02	mk449	2	8.72	0.121
11_13	11	29.14	mk448	2	8.46	0.133
11_14	11	30.4	mk427	2	12.47	0.029
11_15	11	31.06	mk428	2	18.16	0.003
11_16	11	33.47	mk455	2	13.99	0.016
11_17	11	33.47	mk453	2	6.9	0.228
11_18	11	33.53	mk456	2	12.55	0.028
11_19	11	33.53	mk457	2	13.32	0.021
11_20	11	33.59	mk454	2	18.41	0.002
11_21	11	35.15	mk452	2	5.59	0.348
11_22	11	36.23	mk444	2	12.43	0.029
11_23	11	36.53	mk443	2	13.08	0.023
11_24	11	36.72	mk433	2	14.78	0.011
11_25	11	37.5	mk435	2	19.24	0.002
11_26	11	37.5	mk442	2	14.85	0.011
11_27	11	37.5	mk440	2	12.95	0.024
11_28	11	37.56	mk441	2	18.43	0.002
11_29	11	37.56	mk438	2	13.78	0.017
11_30	11	37.56	mk439	2	13.72	0.017
11_31	11	37.56	mk436	2	15.1	0.01
11_32	11	37.68	mk437	2	19.24	0.002
11_33	11	38.88	mk423	2	5.48	0.36
11_34	11	38.88	mk424	2	7.43	0.191
11_35	11	39	mk422	2	15.01	0.01
11_36	11	40.08	mk432	2	14.62	0.012
11_37	11	40.14	mk429	2	19.4	0.002
11_38	11	40.14	mk430	2	13.33	0.02
11_39	11	40.2	mk431	2	14.95	0.011
11_40	11	40.98	mk434	2	7.75	0.17
11_41	11	42.37	mk419	2	6.62	0.251
11_42	11	42.73	mk421	2	12.19	0.032
11_43	11	42.79	mk420	2	12.21	0.032
11_44	11	43.57	mk1454	2	6.2	0.287
11_45	11	43.57	mk1453	2	7.16	0.209
11_46	11	48.27	mk416	2	11.76	0.038
11_47	11	48.27	mk417	2	6.76	0.239
11_48	11	48.27	mk415	2	7.31	0.199
11_49	11	48.45	mk418	2	7	0.221
11_50	11	57.31	mk413	2	19.5	0.002
11_51	11	57.37	mk412	2	17.45	0.004
11_52	11	57.43	mk414	2	17.45	0.004
11_53	11	63.05	mk411	2	15.34	0.009
11_54	11	63.11	mk410	2	14.69	0.012
11_55	11	65.87	mk409	2	13.12	0.022
11_56	11	66.66	mk407	2	8.71	0.121
11_57	11	66.72	mk406	2	7.91	0.161
11_58	11	66.78	mk408	2	5.43	0.366
11_59	11	69	mk405	2	24.04	0
11_60	11	69.66	mk404	2	20.87	0.001
11_61	11	73.03	mk402	2	3.17	0.674
11_62	11	73.09	mk403	2	2.37	0.795
11_63	11	73.09	mk399	2	2.04	0.844
11_64	11	73.09	mk398	2	2.04	0.844
11_65	11	73.09	mk401	2	1.87	0.867
11_66	11	73.09	mk400	2	1.72	0.886
11_67	11	76.89	mk397	2	0.99	0.964
11_68	11	79.05	mk395	2	0.42	0.995
11_69	11	79.11	mk396	2	1.18	0.947
11_70	11	80.67	mk390	2	1.62	0.898
11_71	11	80.73	mk391	2	0.95	0.966
11_72	11	80.97	mk392	2	0.91	0.969
11_73	11	81.21	mk389	2	0.82	0.975
11_74	11	82.54	mk388	2	1.39	0.925
11_75	11	84.94	mk387	2	0.02	1
11_76	11	84.94	mk386	2	0.02	1
12_1	12	0	mk737	2	5.46	0.362
12_2	12	0	mk734	2	5.46	0.362
12_3	12	0	mk735	2	5.46	0.362
12_4	12	0.06	mk736	2	5.71	0.336
12_5	12	2.53	mk733	2	6.92	0.227
12_6	12	3.55	mk732	2	6.19	0.289
12_7	12	3.73	mk731	2	5.03	0.412
12_8	12	3.73	mk730	2	5.37	0.373
12_9	12	3.85	mk729	2	4.61	0.466
12_10	12	6.86	mk829	2	5.8	0.327
12_11	12	15.97	mk775	2	6.45	0.265
12_12	12	18.2	mk774	2	4.25	0.514
12_13	12	18.26	mk773	2	4.36	0.499
12_14	12	23.93	mk764	2	6.84	0.233
12_15	12	24.53	mk762	2	6.87	0.231
12_16	12	24.89	mk760	2	6.75	0.24
12_17	12	25.19	mk761	2	6.88	0.23
12_18	12	25.79	mk763	2	6.74	0.241
12_19	12	32.32	mk738	2	20.19	0.001
12_20	12	33.7	mk739	2	20.64	0.001
12_21	12	34.54	mk747	2	15.15	0.01
12_22	12	34.6	mk745	2	15.21	0.01
12_23	12	34.66	mk742	2	15.32	0.009
12_24	12	34.66	mk741	2	15.32	0.009
12_25	12	34.66	mk743	2	15.32	0.009
12_26	12	35.08	mk744	2	22.6	0
12_27	12	35.38	mk746	2	25.36	0
12_28	12	36.59	mk740	2	25.7	0
12_29	12	37.73	mk750	2	6.27	0.281
12_30	12	38.21	mk748	2	1.39	0.925
12_31	12	38.33	mk749	2	1.52	0.911
12_32	12	40.13	mk752	2	17.47	0.004
12_33	12	40.13	mk753	2	17.45	0.004
12_34	12	40.31	mk754	2	13.07	0.023
12_35	12	40.31	mk751	2	10.7	0.058
12_36	12	42.18	mk756	2	15.21	0.01
12_37	12	42.84	mk757	2	5.87	0.319
12_38	12	42.9	mk759	2	5.46	0.363
12_39	12	42.9	mk758	2	4.7	0.453
12_40	12	43.62	mk755	2	13.08	0.023
12_41	12	44.04	mk767	2	1.37	0.927
12_42	12	44.22	mk770	2	19.62	0.001
12_43	12	44.7	mk765	2	20.57	0.001
12_44	12	44.7	mk766	2	20.57	0.001
12_45	12	45.06	mk769	2	28.81	0
12_46	12	45.12	mk768	2	17.42	0.004
12_47	12	45.84	mk771	2	12.84	0.025
12_48	12	46.02	mk772	2	5.78	0.328
12_49	12	50.36	mk778	2	8.1	0.151
12_50	12	50.48	mk776	2	6.07	0.3
12_51	12	50.54	mk777	2	6.08	0.298
12_52	12	52.23	mk783	2	2.25	0.813
12_53	12	52.23	mk782	2	3.65	0.602
12_54	12	52.23	mk784	2	2.25	0.814
12_55	12	52.59	mk780	2	4.93	0.424
12_56	12	52.65	mk781	2	12.99	0.023
12_57	12	52.95	mk779	2	15.01	0.01
12_58	12	55.11	mk787	2	12.99	0.024
12_59	12	55.17	mk785	2	11.55	0.042
12_60	12	55.17	mk786	2	13.21	0.021
12_61	12	56.07	mk789	2	20.23	0.001
12_62	12	56.07	mk788	2	23.18	0
12_63	12	56.85	mk790	2	20.22	0.001
12_64	12	57.76	mk792	2	10.25	0.069
12_65	12	58.06	mk791	2	17.69	0.003
12_66	12	60.88	mk794	2	30.3	0
12_67	12	60.88	mk796	2	30.35	0
12_68	12	60.88	mk797	2	30.31	0
12_69	12	60.94	mk793	2	30.69	0
12_70	12	61	mk795	2	30.32	0
12_71	12	62.75	mk809	2	17.4	0.004
12_72	12	63.17	mk798	2	18.8	0.002
12_73	12	63.23	mk799	2	21.25	0.001
12_74	12	63.41	mk800	2	21.28	0.001
12_75	12	66.9	mk804	2	6.52	0.259
12_76	12	66.9	mk806	2	6.24	0.284
12_77	12	66.9	mk802	2	6	0.306
12_78	12	66.9	mk801	2	6.52	0.259
12_79	12	66.9	mk803	2	6.52	0.259
12_80	12	66.9	mk808	2	6	0.306
12_81	12	66.9	mk807	2	6	0.306
12_82	12	67.14	mk805	2	3.51	0.621
12_83	12	70.57	mk810	2	17.63	0.003
12_84	12	72.5	mk828	2	3.63	0.604
12_85	12	72.5	mk827	2	4.08	0.537
12_86	12	73.88	mk823	2	7.89	0.162
12_87	12	74.3	mk822	2	8.07	0.152
12_88	12	77.67	mk819	2	5.85	0.322
12_89	12	77.85	mk818	2	6.24	0.283
12_90	12	77.97	mk820	2	4.63	0.462
12_91	12	78.15	mk821	2	3.27	0.658
12_92	12	81.58	mk825	2	0.46	0.994
12_93	12	81.7	mk824	2	0.36	0.996
12_94	12	81.7	mk826	2	0.24	0.999
12_95	12	90.57	mk725	2	0.43	0.995
12_96	12	94.6	mk726	2	0.95	0.967
12_97	12	100.76	mk727	2	5.07	0.408
12_98	12	100.82	mk728	2	4.69	0.455
