# Supplementary material for: A Genetic Network Underlying Rhizome Development in Oryza longistaminata
Source: Front Plant Sci. 2022 Apr 5;13:866165. doi: 10.3389/fpls.2022.866165 (PMC9022102; doi:10.3389/fpls.2022.866165)
Supplement: Supplementary file 5 [file Table_5.XLSX]

## Sheet: Sheet1
Supplementary Table 5 Relevance analyses for Rhz by chi-square test without the effect of qRHZ-4(mk1097)
Chromosome	Distance (cM)	Locus	Chi-squre	P
1	183.96	qRHZ-1	2.38	0.795
2	115.73	qRHZ-2	15.24	0.009
3	38.19	qRHZ-3-1	6.83	0.234
3	121.15	qRHZ-3-2	4.32	0.504
5	8.21	qRHZ-5	3.02	0.697
6	110.44	qRHZ-6	3.79	0.58
7	27.76	qRHZ-7	10.91	0.053
8	143.42	qRHZ-8	9.1	0.105
9	1.44	qRHZ-9	3.97	0.553
10	138.8	qRHZ-10	9.03	0.108
11	42.79	qRHZ-11	3.76	0.585
12	60.94	qRHZ-12	4.91	0.427
