# Supplementary material for: A Genetic Network Underlying Rhizome Development in Oryza longistaminata
Source: Front Plant Sci. 2022 Apr 5;13:866165. doi: 10.3389/fpls.2022.866165 (PMC9022102; doi:10.3389/fpls.2022.866165)
Supplement: Supplementary file 6 [file Table_6.xlsx]

## Sheet: Sheet1
Supplementary Table 6 Genotypes of RILs based on four STS markers
Individual	qRHZ-3-1	qRHZ-4	qRHI-2	qRHI-5
RIL1	-	-	-	-
RIL5	-	+	-	-
RIL8	-	+	-	-
RIL9	-	+	-	-
RIL11	+	-	-	-
RIL13	-	-	+	-
RIL17	-	-	-	+
RIL19	-	-	-	-
RIL20	-	-	-	-
RIL23	-	-	-	+
RIL24	-	+	-	-
RIL28	+	-	-	-
RIL30	-	-	-	-
RIL32	-	-	-	+
RIL37	-	-	-	+
RIL40	-	-	-	-
RIL42	-	-	-	-
RIL44	-	-	-	-
RIL46	-	-	-	-
RIL48	+	-	-	-
RIL52	-	-	-	-
RIL55	-	+	-	-
RIL59	-	-	-	-
RIL62	-	+	-	-
RIL64	-	+	-	-
RIL69	-	-	-	-
RIL71	-	-	-	-
RIL72	-	-	-	-
RIL77	-	-	-	-
RIL78	-	-	-	-
RIL82	-	-	-	-
RIL83	-	-	-	-
RIL87	-	-	-	-
RIL093	+	-	-	-
RIL098	-	-	-	-
RIL102	-	-	-	-
RIL106	-	-	-	-
RIL110	-	-	-	-
RIL112	+	-	-	-
RIL113	-	-	-	-
RIL114	-	-	-	+
RIL117	+	-	+	-
RIL120	-	-	-	-
RIL121	-	-	-	-
RIL123	-	-	-	-
RIL124	-	+	-	-
RIL125	-	-	-	-
RIL127	-	-	-	-
RIL129	+	+	-	-
RIL131	-	+	-	-
RIL133	-	-	-	-
RIL134	-	-	-	-
RIL137	-	-	-	-
RIL138	-	-	-	-
RIL142	-	+	-	-
RIL144	-	-	-	-
RIL146	-	-	-	-
RIL148	-	-	-	-
RIL149	-	-	-	-
RIL152	-	-	-	-
RIL154	-	-	-	-
RIL156	-	+	-	-
RIL157	-	-	-	-
RIL160	-	-	-	-
RIL165	+	-	-	-
RIL168	-	-	-	-
RIL170	+	-	-	-
RIL172	-	-	-	-
RIL177	-	-	-	-
RIL181	-	-	-	-
RIL182	-	-	-	-
RIL185	-	-	-	-
RIL188	-	-	-	-
RIL195	-	-	-	-
RIL199	-	-	-	-
RIL202	+	-	-	-
RIL206	-	-	-	-
RIL207	-	-	-	-
RIL209	-	-	-	-
RIL211	-	+	-	-
RIL212	-	-	-	-
RIL213	-	-	-	-
RIL218	-	-	-	-
RIL220	-	-	-	+
RIL222	-	-	-	-
RIL224	-	-	-	-
RIL225	-	-	-	-
RIL227	-	-	-	-
RIL228	-	-	-	-
RIL231	-	+	-	-
RIL235	-	-	-	-
RIL239	-	-	+	-
RIL240	-	-	-	-
RIL245	-	-	-	-
RIL247	-	-	-	-
RIL248	-	-	-	-
RIL251	-	-	-	-
RIL255	-	-	-	-
RIL259	-	-	-	-
RIL260	-	-	-	-
RIL264	-	-	-	-
RIL268	-	-	-	-
RIL269	-	-	-	-
RIL271	-	-	-	-
RIL275	-	-	-	-
RIL278	-	-	-	-
RIL282	-	+	-	-
RIL286	-	-	-	-
RIL288	-	-	-	-
RIL291	-	-	+	-
RIL293	-	-	+	-
RIL295	-	+	-	-
RIL297	-	-	-	-
RIL301	-	-	-	-
RIL303	+	-	-	+
RIL304	+	-	-	+
RIL306	-	-	-	-
RIL308	-	+	-	-
RIL314	-	-	-	-
RIL315	-	-	-	-
RIL316	-	+	-	-
RIL317	-	-	-	-
RIL318	-	+	-	-
RIL319	-	-	-	-
RIL320	-	-	-	+
RIL322	-	+	-	+
RIL323	-	-	-	+
RIL325	-	-	-	-
RIL326	-	-	-	-
RIL327	-	-	-	-
RIL328	-	-	-	-
RIL329	-	-	-	-
RIL330	-	+	-	-
RD23 and Oryza longistaminata homozygous allele pairs were encoded as "-" and "+", respectively
