# Supplementary material for: A Genetic Network Underlying Rhizome Development in Oryza longistaminata
Source: Front Plant Sci. 2022 Apr 5;13:866165. doi: 10.3389/fpls.2022.866165 (PMC9022102; doi:10.3389/fpls.2022.866165)
Supplement: Supplementary file 7 [file Table_7.xlsx]

## Sheet: Sheet1
Supplementary Table 7 Raw data of the F2 population.
									Marker	mk234	mk235	mk233	mk232	mk384	mk383	mk385	mk381	mk382	mk256	mk954	mk953	mk268	mk267	mk271	mk269	mk272	mk266	mk273	mk274	mk270	mk281	mk214	mk215	mk815	mk817	mk816	mk145	mk151	mk152	mk154	mk156	mk155	mk157	mk158	mk160	mk159	mk161	mk162	mk167
									Linkage group/Chomosome	lg1	lg1	lg1	lg1	lg1	lg1	lg1	lg1	lg1	lg1	lg1	lg1	lg1	lg1	lg1	lg1	lg1	lg1	lg1	lg1	lg1	lg1	lg1	lg1	lg1	lg1	lg1	lg1	lg1	lg1	lg1	lg1	lg1	lg1	lg1	lg1	lg1	lg1	lg1	lg1
									Distance (cM)	0	0.06	0.36	1.02	12.58	12.58	12.64	18.74	18.8	20.73	23.49	23.91	27.4	27.4	27.4	27.4	27.4	27.95	28.01	28.07	28.25	35.2	41.85	42.03	44.62	44.86	45.04	47.56	48.23	48.53	49.43	51.11	51.17	52.61	52.73	54.54	54.6	54.84	56.94	58.33
									Chromosome	1	1	1	1	1	1	1	1	1	1	3	3	1	1	1	1	1	1	1	1	1	1	1	1	12	12	12	1	1	1	1	1	1	1	1	1	1	1	1	1
									Physical position start	17959390	17959406	17959348	17959338	42377079	42377070	42377095	41562200	41562231	21879400	18856434	18856433	22639725	22639714	22639751	22639731	22639757	22639692	22639763	22639778	22639732	23030544	13962023	13962129	25725411	25725420	25725414	3415331	3842943	3843004	3954703	4438147	4438105	4491443	4491506	4718711	4718676	4718726	5237141	5791860
Individual	Rhza	RN	RLmean (cm)	RLsum (cm)	RLmax (cm)	RB2	RB3	RB4	Physical position end	17959390	17959406	17959348	17959338	42377079	42377070	42377095	41562200	41562231	21879400	18856434	18856433	22639725	22639714	22639751	22639731	22639757	22639692	22639763	22639778	22639732	23030544	13962023	13962129	25725411	25725420	25725414	3415331	3842943	3843004	3954703	4438147	4438105	4491443	4491506	4718711	4718676	4718726	5237141	5791860
2016FS_1-1	1	14	8.71	122	27	19	14	3	Genotypeb	H	H	H	H	H	H	H	H	H	A	H	H	H	H	H	H	H	H	H	H	H	H	A	A	A	A	A	A	A	A	A	H	H	A	A	A	A	A	H	H
2016FS_1-2	1	3	5	15	7	3	0	0		B	B	B	B	H	H	H	H	H	B	B	B	B	B	B	B	B	B	B	B	B	-	-	-	-	-	-	A	A	A	A	A	A	-	H	A	A	A	A	A
2016FS_1-3	1	9	8.44	76	14	29	16	0		B	B	B	-	H	H	H	H	H	A	H	H	H	H	H	H	H	H	H	H	H	H	H	H	H	H	H	H	H	H	H	H	H	H	H	H	H	H	H	H
2016FS_1-4	1	5	3.1	15.5	4.5	9	0	0		B	B	B	B	H	H	H	H	H	A	A	A	H	H	H	H	H	H	H	H	H	A	H	H	H	H	H	H	H	H	H	H	H	H	H	H	H	H	H	H
2016FS_1-5	0	0	0	0	0	0	0	0		H	H	H	H	H	H	H	-	B	A	A	A	A	A	A	A	A	A	A	A	A	H	H	H	H	H	H	H	H	H	H	H	H	H	H	H	H	H	H	H
2016FS_1-6	1	2	5.5	11	6	2	0	0		B	B	B	B	H	H	H	B	B	B	-	-	-	-	-	-	-	-	-	-	-	-	H	H	H	B	B	H	H	H	-	B	B	B	B	B	B	B	B	B
2016FS_1-7	1	14	8.71	122	21	17	6	1		B	B	B	B	A	A	A	A	A	A	A	A	A	A	A	A	A	A	A	A	A	H	H	H	H	H	H	H	H	H	H	H	H	H	H	H	H	H	H	H
2016FS_1-8	1	12	7.25	87	13	11	1	0		H	H	H	H	H	H	H	-	-	A	A	A	A	A	A	A	A	A	A	A	A	A	A	A	A	A	A	A	A	A	A	A	A	A	A	A	A	A	A	A
2016FS_1-9	1	3	3.33	10	5	2	0	0		H	H	H	H	H	H	H	H	H	A	A	A	A	A	A	A	A	H	A	A	A	H	H	H	H	H	H	H	H	H	H	H	H	H	H	H	H	H	H	H
2016FS_1-10	1	10	6.8	68	8	16	3	0		B	B	B	B	H	H	H	H	H	B	B	B	B	B	B	B	B	B	B	B	B	-	H	H	B	B	B	H	H	H	H	H	H	H	H	H	H	H	H	H
2016FS_1-11	1	1	6	6	6	3	0	0		H	H	H	H	B	B	B	B	B	A	H	H	H	H	H	H	H	H	H	H	H	H	-	-	A	A	A	A	H	H	A	H	H	H	H	H	H	H	H	H
2016FS_1-12	0	0	0	0	0	0	0	0		B	B	B	B	H	H	H	B	B	H	B	B	H	H	H	H	H	-	-	-	-	-	B	B	B	B	B	B	H	H	B	H	H	B	B	B	B	B	B	B
2016FS_1-13	1	11	8.36	92	18	13	7	0		-	-	-	-	-	-	-	-	-	-	-	-	-	-	-	-	-	-	-	-	-	-	-	-	-	-	-	A	A	A	A	H	H	A	A	-	A	-	A	A
2016FS_1-14	1	15	10.17	152.5	26	34	20	2		H	H	H	H	A	A	A	H	H	A	A	A	A	A	A	A	A	A	A	A	A	H	H	H	H	H	H	H	H	H	H	H	H	H	H	H	H	H	H	H
2016FS_1-15	1	4	4.25	17	6	5	0	0		H	H	H	H	H	H	H	H	H	A	H	H	A	A	A	A	A	A	A	A	A	A	A	A	A	A	A	A	H	H	A	H	H	A	A	A	A	A	A	A
2016FS_1-16	0	0	0	0	0	0	0	0		H	H	H	H	H	H	H	H	H	A	A	A	A	A	A	A	A	A	A	A	A	A	A	A	H	B	B	H	H	H	H	H	H	H	H	H	H	H	B	B
2016FS_1-17	0	0	0	0	0	0	0	0		H	H	H	H	A	A	A	B	B	A	A	A	A	A	A	A	A	A	A	A	A	H	H	H	A	A	A	A	A	A	A	H	H	A	A	A	A	A	A	A
2016FS_1-18	0	0	0	0	0	0	0	0		H	H	H	H	H	H	H	A	H	A	A	A	A	A	A	A	A	H	H	H	H	A	A	A	A	H	H	H	A	A	A	A	A	A	A	A	A	A	A	A
2016FS_1-19	1	6	9.33	56	19	4	1	0		H	H	H	H	B	B	B	B	B	A	H	H	A	A	A	A	A	A	A	A	A	H	-	-	A	A	A	A	A	A	H	-	-	A	A	A	A	-	-	H
2016FS_1-20	0	0	0	0	0	0	0	0		H	H	H	H	H	H	H	H	H	A	A	A	A	A	A	A	A	A	A	A	A	H	H	H	H	H	H	H	H	H	H	H	H	H	H	H	H	H	H	H
2016FS_1-21	0	0	0	0	0	0	0	0		B	B	B	B	A	A	A	H	H	A	-	-	H	H	H	H	H	H	H	H	H	H	H	H	H	H	H	H	H	H	H	H	H	H	H	H	H	H	H	H
2016FS_1-22	0	0	0	0	0	0	0	0		B	B	B	B	A	A	A	H	H	H	H	H	B	B	B	B	B	B	B	B	B	-	H	H	H	B	B	H	H	H	H	H	H	B	B	H	H	H	B	B
2016FS_1-23	0	0	0	0	0	0	0	0		H	H	H	H	A	A	-	H	H	A	A	A	A	A	A	A	A	A	A	A	A	A	H	H	A	H	A	H	A	A	A	A	A	A	A	A	A	A	A	A
2016FS_1-24	1	13	8.69	113	18	26	19	2		B	B	B	B	H	H	H	H	H	B	B	B	B	B	B	B	B	B	B	B	B	B	H	H	H	H	B	B	B	B	B	B	B	B	B	B	B	B	B	B
2016FS_1-25	0	0	0	0	0	0	0	0		B	B	B	B	H	H	H	H	H	B	-	-	-	-	-	-	-	-	-	-	-	-	H	H	H	B	-	H	H	H	B	B	B	B	B	B	B	B	B	B
2016FS_1-26	1	1	2	2	2	1	0	0		B	-	-	-	H	H	H	H	H	-	-	-	-	-	-	-	-	-	-	-	-	B	H	H	B	B	B	B	B	B	-	H	H	B	B	B	B	B	B	B
2016FS_1-27	1	1	8	8	8	1	1	0		H	H	H	H	H	H	H	H	H	A	H	H	H	H	H	H	H	H	H	H	H	H	H	H	H	H	H	H	H	H	H	H	H	H	H	H	H	H	H	H
2016FS_1-28	1	1	9	9	9	2	0	0		B	B	B	-	H	H	H	H	H	B	H	H	H	H	H	H	H	H	H	H	H	H	H	H	B	B	B	B	B	B	B	B	B	B	B	B	B	B	B	B
2016FS_1-29	1	12	6.71	80.5	19	9	0	0		B	B	B	B	H	H	H	H	H	A	H	H	A	A	A	A	A	A	A	A	A	H	H	H	H	H	H	H	H	H	H	H	H	H	H	H	H	H	H	H
2016FS_1-30	1	15	5.87	88	22	20	4	0		H	H	H	H	H	H	H	H	H	A	A	A	-	-	-	-	-	-	-	-	-	H	A	A	A	A	-	-	H	H	A	A	A	A	A	A	A	A	A	A
2016FS_1-31	0	0	0	0	0	0	0	0		B	B	B	B	H	H	H	-	-	A	-	-	H	H	H	H	H	H	H	H	H	H	-	-	B	B	B	H	H	H	H	H	H	H	H	H	H	H	H	H
2016FS_1-32	1	2	9.75	19.5	15	1	0	0		H	H	H	H	A	A	A	H	H	A	A	A	A	A	A	A	A	A	A	A	A	H	H	H	H	H	H	H	H	H	H	H	H	H	H	H	H	H	H	H
2016FS_1-33	1	5	4.8	24	6	7	3	0		H	H	H	H	B	B	B	B	B	A	H	H	H	H	H	H	H	H	H	H	H	H	H	H	H	H	H	B	B	B	B	B	B	B	B	B	B	B	B	B
2016FS_1-34	0	0	0	0	0	0	0	0		H	H	H	H	A	A	A	H	H	A	A	A	A	A	A	A	A	A	A	A	A	H	A	A	A	A	A	A	A	A	A	A	A	A	A	H	H	H	H	A
2016FS_1-35	1	11	6.77	74.5	12	14	9	0		H	H	H	H	A	A	A	H	B	A	A	A	H	H	H	H	H	H	H	H	H	H	H	H	H	H	H	H	H	H	H	H	H	H	H	H	H	H	H	H
2016FS_1-36	1	2	11.75	23.5	19	6	3	0		B	B	B	B	H	H	H	B	B	A	H	H	A	A	A	A	A	A	A	A	A	-	H	H	H	H	H	H	H	H	H	H	H	H	H	H	H	H	H	H
2016FS_1-37	1	9	7.22	65	17	29	8	0		B	B	B	B	H	H	H	H	H	H	-	-	B	B	B	B	B	B	B	B	B	B	H	H	-	B	-	H	H	H	H	-	-	B	B	B	B	B	B	B
2016FS_1-38	1	1	7	7	7	1	0	0		H	H	H	H	A	A	A	H	H	A	H	H	H	H	H	H	H	H	H	H	H	H	H	H	H	H	H	H	H	H	H	H	H	H	H	H	H	H	H	H
2016FS_1-39	1	4	7.38	29.5	11.5	9	1	0		B	B	B	B	H	H	H	H	H	-	-	-	-	-	-	-	-	-	-	-	-	-	A	A	A	A	A	A	A	A	A	A	A	A	A	H	H	H	-	A
2016FS_1-41	0	0	0	0	0	0	0	0		H	H	H	H	H	H	H	B	B	A	A	A	A	A	A	A	A	A	A	A	A	A	H	H	H	H	H	H	H	H	-	A	A	A	A	A	A	A	A	-
2016FS_1-42	1	2	4	8	5	0	0	0		H	H	H	H	H	H	H	H	H	A	A	A	H	H	H	H	H	H	H	H	H	H	H	H	H	B	B	H	H	H	H	H	H	H	H	H	H	H	H	H
2016FS_1-43	1	1	2	2	2	0	0	0		H	H	H	H	H	H	H	H	H	A	A	A	H	H	H	H	H	H	H	H	H	H	-	-	-	A	A	A	A	A	A	H	H	A	A	A	A	A	A	A
2016FS_1-44	0	0	0	0	0	0	0	0		H	H	H	H	H	H	H	H	H	A	A	A	A	A	A	A	A	A	A	A	A	H	H	H	H	H	H	H	H	H	H	H	H	H	B	-	-	-	A	A
2016FS_1-45	0	0	0	0	0	0	0	0		H	H	H	H	A	A	A	H	H	A	H	H	A	A	A	A	A	A	A	A	A	H	H	H	H	H	H	H	H	H	H	H	H	H	H	H	H	H	A	H
2016FS_1-46	1	25	21.4	535	44	66	45	10		B	B	B	B	A	A	A	H	H	H	-	-	B	B	B	B	B	B	B	B	B	B	H	H	H	B	B	H	B	B	-	H	H	B	B	B	B	B	B	B
2016FS_1-47	1	2	4.75	9.5	6	0	0	0		H	H	H	B	A	A	A	H	H	A	A	H	H	H	H	H	H	H	H	H	H	H	A	A	A	A	A	A	A	A	H	H	H	H	H	H	H	H	H	H
2016FS_1-48	1	2	6.5	13	9	2	0	0		H	H	H	H	H	H	H	H	H	A	A	A	A	A	A	A	A	A	A	A	A	H	H	H	H	B	B	B	H	H	B	H	H	H	H	H	H	H	H	H
2016FS_1-49	1	5	4.4	22	6	2	0	0		H	H	H	H	H	H	H	B	B	A	-	-	H	H	H	H	H	H	H	H	H	H	H	H	H	H	H	H	H	H	H	H	H	H	H	H	H	H	H	H
2016FS_1-50	0	0	0	0	0	0	0	0		B	B	B	B	H	H	H	B	-	H	H	H	H	H	H	H	H	H	H	H	H	A	H	H	H	H	H	H	H	H	H	H	H	H	H	B	B	B	B	B
2016FS_1-51	0	0	0	0	0	0	0	0		H	H	H	H	H	H	H	H	H	-	A	A	H	H	H	H	H	H	H	H	H	A	H	H	H	H	H	H	H	H	H	H	H	H	H	H	H	H	H	H
2016FS_1-52	1	5	7.9	39.5	10	8	2	0		B	B	B	B	B	B	B	B	B	B	H	H	B	B	B	B	B	B	B	B	B	-	H	H	H	B	B	H	H	H	H	H	H	H	H	H	H	H	H	H
2016FS_1-53	0	0	0	0	0	0	0	0		B	B	B	B	H	H	H	H	H	A	H	H	H	H	H	H	H	H	H	H	H	H	H	H	H	H	H	H	H	H	H	H	H	H	H	H	H	H	H	H
2016FS_1-55	1	4	7.25	29	9	7	2	0		H	H	H	H	A	A	A	H	H	A	A	A	A	A	A	A	A	A	A	A	A	A	A	A	A	A	A	A	A	A	A	A	A	A	A	A	A	-	-	-
2016FS_1-56	1	1	3	3	3	0	0	0		H	H	H	H	A	A	A	H	H	A	A	A	-	-	-	-	-	-	-	-	-	H	-	-	A	A	A	A	A	A	A	H	H	H	H	H	H	H	H	H
2016FS_1-57	1	9	5.33	48	8.5	15	2	0		H	H	H	H	A	A	A	H	H	A	A	A	H	H	H	H	H	H	H	H	H	H	A	A	A	A	H	H	H	H	A	H	H	A	A	A	A	A	A	H
2016FS_1-58	0	0	0	0	0	0	0	0		H	H	H	H	H	H	H	H	H	A	A	A	A	A	A	A	A	A	A	A	A	H	H	H	H	H	H	H	H	H	H	H	H	H	H	H	H	H	H	H
2016FS_1-59	0	0	0	0	0	0	0	0		B	B	B	B	B	B	B	B	B	B	B	B	B	B	B	B	B	B	B	B	B	B	B	B	H	B	B	B	B	B	B	B	B	B	B	B	B	B	B	B
2016FS_1-60	0	0	0	0	0	0	0	0		B	B	B	B	-	-	-	H	H	H	H	H	H	H	H	H	H	H	H	H	H	H	H	H	B	B	B	H	H	H	H	H	H	H	H	H	H	H	H	H
2016FS_1-62	0	0	0	0	0	0	0	0		H	H	H	H	H	H	H	H	H	A	A	A	A	A	A	A	A	A	A	A	A	H	H	H	H	H	H	H	H	H	H	H	H	B	B	B	B	B	B	B
2016FS_1-63	1	10	5.3	53	8	29	15	5		H	H	H	H	H	H	H	H	H	A	A	A	A	A	A	A	A	A	A	A	A	H	H	H	H	H	H	H	H	H	H	H	H	H	B	H	H	H	B	H
2016FS_1-64	1	9	3.61	32.5	10	1	2	0		H	H	H	H	H	H	H	B	B	A	A	A	A	A	A	A	A	A	A	A	A	H	A	A	A	A	A	A	A	A	-	H	H	A	A	A	A	A	-	-
2016FS_1-65	1	11	6.23	68.5	10	22	0	0		H	H	H	H	A	A	A	H	H	A	A	A	A	A	A	A	A	A	A	A	A	H	H	H	H	H	H	H	H	H	H	H	H	H	H	H	H	H	A	-
2016FS_1-66	1	3	7.33	22	12	5	0	0		B	B	B	B	A	A	A	H	H	A	H	H	A	A	A	A	A	A	A	A	A	H	H	H	H	H	H	H	H	H	H	H	H	H	H	H	H	H	H	H
2016FS_1-67	0	0	0	0	0	0	0	0		H	H	H	H	A	A	A	H	H	A	A	A	A	A	A	A	A	A	A	A	A	A	A	A	A	A	A	H	A	A	A	A	A	A	A	A	A	A	A	A
2016FS_1-69	0	0	0	0	0	0	0	0		H	H	H	H	A	A	A	H	H	A	A	A	A	A	A	A	A	A	A	A	A	H	A	A	A	A	A	A	A	A	A	A	A	A	A	A	A	A	A	A
2016FS_1-70	0	0	0	0	0	0	0	0		H	H	H	H	H	H	H	H	H	A	A	H	H	H	H	H	H	H	H	H	H	H	H	H	H	H	H	H	H	H	H	H	H	H	H	H	H	H	H	H
2016FS_1-71	0	0	0	0	0	0	0	0		H	H	H	H	H	H	H	H	H	A	H	H	H	H	H	H	H	H	H	H	H	H	H	H	H	H	H	B	-	-	H	H	H	B	B	B	B	B	H	H
2016FS_1-72	1	7	4.64	32.5	8	12	6	0		H	H	H	H	H	H	H	-	-	A	A	A	A	A	A	A	A	A	A	A	A	-	H	H	H	H	H	H	H	H	H	H	H	H	H	H	H	H	-	-
2016FS_1-73	1	9	5.28	47.5	7	20	9	0		H	H	H	H	H	H	H	B	B	A	-	-	H	H	H	H	H	H	H	H	H	H	A	A	A	A	A	A	A	A	-	H	H	H	H	H	H	H	H	B
2016FS_2-1	1	3	7.5	22.5	11	6	7	3		H	H	H	H	H	H	H	H	H	H	H	H	H	H	H	H	H	H	H	H	H	A	H	H	B	B	B	B	B	B	B	B	B	B	B	B	B	B	B	B
2016FS_2-2	1	3	3.37	10.1	3.5	2	0	0		H	H	H	H	H	H	H	H	H	A	A	A	A	A	A	A	A	A	A	A	-	H	H	H	H	H	H	H	H	H	H	H	H	H	H	H	H	H	A	A
2016FS_2-5	0	0	0	0	0	0	0	0		B	B	B	H	H	H	H	B	B	A	A	A	A	A	A	A	A	A	A	A	A	H	-	B	H	H	H	H	H	H	H	H	H	B	B	B	B	B	B	-
2016FS_2-6	0	0	0	0	0	0	0	0		H	H	H	H	H	H	H	H	H	H	H	H	H	H	H	H	H	H	H	H	H	A	B	-	H	H	H	H	H	H	H	-	-	B	B	H	H	H	B	H
2016FS_2-7	1	11	9.59	105.5	21	17	2	0		H	H	H	H	H	H	H	H	H	A	-	H	H	H	H	H	H	H	H	H	H	H	H	H	H	H	H	B	-	H	B	B	B	H	H	B	B	B	H	H
2016FS_2-8	1	14	12.39	173.5	33	17	12	3		H	H	-	-	-	-	-	B	B	A	H	H	H	H	H	H	H	H	H	H	H	H	H	H	H	H	H	H	H	H	H	H	H	H	H	H	H	H	H	H
2016FS_2-9	1	3	9.33	28	13	3	2	0		H	H	H	H	H	H	H	H	H	A	H	H	H	H	H	H	H	H	H	H	H	H	H	H	H	H	H	H	H	H	H	H	H	H	H	H	H	H	H	H
2016FS_2-11	1	16	8.31	133	25	22	5	0		B	B	B	B	H	H	H	H	H	H	H	H	H	H	H	H	H	H	H	H	H	H	H	H	H	H	H	H	H	H	H	H	H	H	H	H	H	H	B	-
2016FS_2-12	1	4	7.25	29	10	9	0	0		H	H	H	H	H	H	H	B	B	A	A	A	A	A	A	A	A	A	A	A	A	A	A	A	A	A	A	A	A	A	A	A	A	A	A	A	A	A	A	A
2016FS_2-13	1	2	4.75	9.5	5.5	0	0	0		H	H	H	H	A	A	A	H	H	A	A	A	A	A	A	A	A	A	A	A	A	-	H	H	H	H	H	H	H	H	H	-	A	A	A	A	A	A	A	A
2016FS_2-14	1	13	9.62	125.1	22.5	20	11	2		H	H	H	H	-	-	-	B	B	A	A	A	A	A	A	A	A	A	A	A	A	-	H	H	H	H	H	H	H	H	H	H	H	H	H	H	H	H	H	H
2016FS_2-15	1	2	10.75	21.5	16	2	0	0		H	H	H	H	H	H	H	H	H	A	H	H	A	A	A	A	A	A	A	A	A	A	-	-	H	H	H	A	H	H	H	H	H	H	H	H	H	H	H	H
2016FS_2-16	0	0	0	0	0	0	0	0		H	H	H	H	B	B	B	B	B	B	H	H	-	-	-	-	-	-	-	-	-	B	H	H	H	H	H	H	H	H	H	H	H	H	H	H	H	H	H	H
2016FS_2-17	1	6	4.58	27.5	7	5	0	0		H	H	H	H	H	H	H	H	H	A	A	A	A	A	A	A	A	A	A	A	A	H	-	-	A	A	A	A	A	A	A	H	H	A	A	A	A	A	-	A
2016FS_2-18	1	4	6.13	24.5	10	7	0	0		B	B	B	B	H	H	H	H	H	B	B	B	B	B	B	B	B	B	B	B	B	B	A	A	-	-	-	H	H	H	H	H	H	A	A	A	A	A	H	H
2016FS_2-19	0	0	0	0	0	0	0	0		H	H	H	H	A	A	A	H	H	A	A	A	A	A	A	A	A	A	A	A	A	H	H	H	H	H	H	H	H	H	H	H	H	H	H	H	H	H	H	H
2016FS_2-20	0	0	0	0	0	0	0	0		H	H	H	H	H	H	H	H	H	A	A	A	H	H	H	H	H	H	H	H	H	H	-	-	A	A	A	A	A	A	A	A	A	A	A	A	A	A	A	A
2016FS_2-21	0	0	0	0	0	0	0	0		H	H	H	H	H	H	H	H	-	A	H	H	A	A	A	A	A	A	A	A	A	H	-	-	A	A	A	A	A	A	-	H	H	A	A	A	A	A	H	H
2016FS_2-22	1	4	5.5	22	10	2	0	0		B	B	B	B	H	H	H	H	H	B	B	B	B	B	B	B	B	B	B	B	B	B	B	B	B	-	-	H	H	H	H	H	H	H	H	H	H	H	-	B
2016FS_2-23	1	9	5.33	48	9	24	21	0		H	H	H	H	A	A	A	H	H	A	A	A	A	A	A	A	A	A	A	A	A	H	H	H	H	H	H	H	H	H	H	H	H	H	H	H	H	H	H	H
2016FS_2-24	0	0	0	0	0	0	0	0		-	-	-	-	-	-	-	H	H	A	A	A	A	A	A	A	A	A	A	A	A	H	H	H	H	H	H	H	H	H	H	H	H	A	A	A	A	A	A	A
2016FS_2-25	1	5	5.3	26.5	8	7	0	0		H	H	H	H	H	H	H	-	-	A	A	A	A	A	A	A	A	A	A	A	A	A	A	A	A	A	A	H	H	H	H	H	H	H	H	-	-	-	A	-
2016FS_2-26	1	14	5.75	80.5	9	14	3	0		H	H	H	-	A	A	A	H	H	A	H	H	A	A	A	A	A	A	A	A	A	H	H	H	H	H	H	H	H	H	H	-	B	B	B	-	-	-	H	H
2016FS_2-27	1	2	8.5	17	13	4	3	0		B	B	B	B	H	H	H	H	H	A	A	A	A	A	A	A	A	A	A	A	A	H	H	H	H	H	H	H	H	H	H	H	H	H	H	H	H	H	H	H
2016FS_2-28	1	15	4.87	73	8	1	0	0		H	H	H	H	H	H	H	H	H	A	H	H	H	H	H	H	H	H	H	H	H	H	H	H	B	B	B	B	B	B	B	B	B	B	B	B	B	B	B	B
2016FS_2-29	0	0	0	0	0	0	0	0		H	H	H	H	H	H	H	H	H	H	A	A	-	-	-	-	-	-	-	-	-	H	H	H	A	A	A	H	A	A	A	A	A	A	A	A	A	A	A	A
2016FS_2-30	1	7	7.79	54.5	12.5	9	8	0		B	B	B	B	B	B	B	B	B	A	H	H	H	H	H	H	H	H	H	H	H	H	H	H	H	H	H	H	H	H	H	H	H	H	H	H	H	H	H	H
2016FS_2-31	1	2	4.5	9	5	3	0	0		H	H	H	H	A	A	A	H	H	B	H	H	H	H	H	H	H	H	H	H	H	H	H	H	H	H	H	H	H	H	H	H	H	H	H	H	H	H	H	H
2016FS_2-32	1	12	7.08	85	13	12	6	0		H	H	H	H	H	H	H	H	H	H	H	H	H	H	H	H	H	H	H	H	H	H	H	H	H	H	H	H	H	H	H	H	H	A	A	A	A	A	A	A
2016FS_2-33	1	19	9.82	186.5	21	18	4	0		B	B	B	B	H	H	H	-	-	A	H	H	H	H	H	H	H	H	H	H	H	H	H	H	H	H	H	H	H	H	H	H	H	H	H	H	H	H	H	H
2016FS_2-34	1	5	4.2	21	7	2	0	0		H	H	H	H	A	A	A	H	H	A	A	A	H	H	H	H	H	H	H	H	A	H	H	H	H	H	H	H	H	H	H	H	H	H	H	H	H	H	H	H
2016FS_2-35	0	0	0	0	0	0	0	0		H	H	H	H	H	H	H	H	H	A	A	A	-	-	-	-	-	-	-	-	-	H	H	H	H	H	H	H	H	H	A	A	A	A	A	A	A	A	A	A
2016FS_2-36	1	2	2	4	2	1	1	0		H	H	H	H	A	A	A	H	H	A	A	A	A	A	A	A	A	A	A	A	A	A	H	H	H	H	H	H	H	H	H	H	H	H	B	H	H	H	H	-
2016FS_2-37	1	2	7	14	8	1	0	0		H	H	H	H	A	A	A	H	H	A	A	A	A	A	A	A	A	A	A	A	-	H	-	-	-	-	-	-	A	A	A	A	A	A	A	A	A	A	A	A
2016FS_2-38	0	0	0	0	0	0	0	0		B	B	-	-	H	H	H	H	H	B	B	B	B	B	B	B	B	B	B	B	B	B	H	H	H	H	H	H	H	H	A	A	A	A	A	A	A	A	A	A
2016FS_2-39	0	0	0	0	0	0	0	0		H	H	H	H	A	A	A	A	A	A	A	A	-	-	-	-	-	-	-	-	-	H	H	H	H	H	H	H	H	H	H	H	H	H	H	H	H	H	H	H
2016FS_2-40	0	0	0	0	0	0	0	0		B	B	-	-	A	A	A	H	H	A	A	A	A	A	A	A	A	A	A	A	A	A	A	A	A	A	A	A	A	A	A	A	A	A	A	H	H	H	A	-
2016FS_2-41	0	0	0	0	0	0	0	0		A	A	A	A	A	A	A	H	H	H	H	H	H	H	H	H	H	H	H	H	H	H	H	H	-	-	-	B	B	B	B	B	B	B	B	B	B	B	B	B
2016FS_2-42	1	4	3.63	14.5	4.5	7	0	0		B	B	B	B	A	A	A	-	-	-	-	-	B	B	B	B	B	B	B	B	B	-	-	-	-	-	-	H	H	H	H	H	H	H	H	H	H	H	H	H
2016FS_2-44	1	3	5.33	16	8	0	0	0		A	A	A	A	A	A	A	H	H	H	H	H	H	H	H	H	H	H	H	H	H	H	H	H	H	H	H	H	H	H	H	H	H	H	H	H	H	H	H	H
2016FS_2-45	0	0	0	0	0	0	0	0		B	B	B	B	A	A	A	A	A	A	A	A	A	A	A	A	A	A	A	A	-	H	H	H	H	H	H	H	H	H	H	H	H	H	H	H	H	H	H	H
2016FS_2-46	0	0	0	0	0	0	0	0		H	H	H	H	H	H	H	H	H	H	H	H	H	H	H	H	H	H	H	H	H	H	H	H	H	H	H	H	H	H	H	H	H	H	H	H	H	H	H	H
2016FS_2-47	1	2	16	32	26	4	0	0		H	H	H	H	H	H	H	H	H	H	H	H	-	-	-	-	-	-	-	-	-	B	H	H	H	H	H	H	H	H	H	H	H	H	H	H	H	H	H	H
2016FS_2-48	1	22	6.64	146	13	25	5	0		B	B	B	B	A	A	A	H	H	A	-	-	-	-	-	-	-	-	-	-	-	H	H	H	B	B	B	B	B	B	B	B	B	B	B	B	B	B	B	B
2016FS_2-50	0	0	0	0	0	0	0	0		H	H	H	H	A	A	A	H	H	H	H	H	H	H	H	H	H	H	H	H	H	H	H	H	H	H	H	H	H	H	H	H	H	H	H	H	H	H	-	B
2016FS_2-51	1	4	7.75	31	17	6	1	0		A	A	A	A	A	A	A	A	A	A	H	H	H	H	H	H	H	H	H	H	H	H	-	-	A	A	A	A	A	A	A	A	A	A	A	H	H	H	H	H
2016FS_2-52	1	6	5	30	8	5	3	0		H	H	H	H	H	H	H	H	H	H	H	H	A	A	A	A	A	A	A	A	A	-	H	H	H	H	H	H	H	H	H	H	H	H	H	H	H	H	H	H
2016FS_2-56	1	27	12.93	349	32	31	19	4		B	B	B	B	A	A	A	H	H	A	A	A	A	A	A	A	A	A	A	A	A	H	-	-	-	-	-	-	-	-	B	B	B	B	B	-	-	-	-	-
2016FS_2-57	1	17	5.18	88	9	24	12	0		A	A	A	A	A	A	A	H	H	A	A	A	A	A	A	A	A	A	A	A	A	A	H	H	H	H	H	H	H	H	A	A	A	A	-	-	-	-	-	H
2016FS_2-59	1	6	11	66	22	14	14	3		H	H	H	H	H	H	H	H	H	A	A	A	-	-	-	-	-	-	-	-	-	H	A	A	A	A	A	A	A	A	A	A	A	A	A	A	A	A	A	A
2016FS_2-60	0	0	0	0	0	0	0	0		B	B	B	B	H	H	H	B	B	H	H	H	H	H	H	H	H	H	H	H	H	H	H	H	H	H	H	H	H	H	H	H	H	H	H	H	H	H	H	H
2016FS_2-61	1	11	5.45	60	11	12	3	0		A	A	A	A	A	A	A	H	H	A	-	-	H	H	H	H	H	H	H	H	H	H	H	H	H	H	H	H	H	-	-	-	-	B	B	B	B	B	B	B
2016FS_2-62	0	0	0	0	0	0	0	0		H	H	H	H	H	H	H	H	H	H	H	H	H	H	H	H	H	H	H	H	H	H	H	H	-	-	-	-	-	-	-	-	-	B	B	B	B	B	B	B
2016FS_2-63	1	2	2.5	5	3	0	0	0		H	H	H	H	A	A	A	H	H	A	A	A	A	A	A	A	A	A	A	A	A	A	A	A	A	A	A	A	A	A	A	A	A	A	-	-	-	-	-	-
2016FS_2-64	0	0	0	0	0	0	0	0		H	H	H	H	H	H	H	H	H	A	H	H	A	A	A	A	A	A	A	A	A	H	H	H	H	H	H	H	H	H	H	H	H	H	H	H	H	H	H	H
2016FS_2-65	0	0	0	0	0	0	0	0		B	B	B	B	H	H	H	H	H	H	H	H	H	H	H	H	H	H	H	H	H	H	H	H	B	B	B	-	-	-	-	-	H	B	B	B	B	B	B	B
2016FS_2-66	0	0	0	0	0	0	0	0		B	B	B	B	A	A	A	A	A	A	A	A	H	H	H	H	H	H	H	H	H	H	A	A	A	A	A	A	A	-	-	H	H	A	-	-	-	-	-	-
2016FS_2-67	1	5	6.8	34	10	5	3	0		B	B	B	B	H	H	H	B	B	-	H	H	-	-	-	-	-	-	-	-	-	-	-	-	B	B	B	B	B	B	B	B	B	B	B	H	H	H	-	B
2016FS_2-68	1	8	5.31	42.5	7	8	9	2		B	B	B	B	H	H	H	-	-	-	A	A	-	-	-	-	-	-	-	-	-	-	H	H	H	H	H	H	H	H	H	H	H	H	H	H	H	H	-	B
2016FS_2-69	1	5	7.8	39	13	3	0	0		B	B	B	B	H	H	H	H	H	A	H	H	H	H	H	H	H	H	H	H	H	H	H	H	H	H	H	H	H	H	H	H	H	H	B	H	H	H	H	H
2016FS_2-70	0	0	0	0	0	0	0	0		B	B	B	B	B	B	B	B	B	B	B	B	B	B	B	B	B	B	B	B	B	B	B	B	B	B	B	B	-	-	-	H	H	B	B	B	B	B	B	B
2016FS_2-71	0	0	0	0	0	0	0	0		A	A	A	A	A	A	A	H	H	A	A	A	A	A	A	A	A	A	A	A	A	H	H	H	H	H	H	H	H	H	H	H	H	H	B	H	H	H	H	H
2016FS_2-72	1	1	4	4	4	0	0	0		H	H	H	H	H	H	H	-	-	A	H	H	H	H	H	H	H	H	H	H	H	H	H	H	H	H	H	H	H	H	H	H	H	H	H	-	-	-	-	-
2016FS_2-73	0	0	0	0	0	0	0	0		A	A	A	A	A	A	A	B	B	A	A	A	H	H	H	H	H	H	H	H	H	H	H	H	H	H	H	H	H	-	A	H	H	H	B	H	H	H	H	H
2016FS_3-1	1	6	7	42	13	7	5	0		H	H	H	H	H	H	H	H	H	H	H	H	-	-	-	-	-	-	-	-	-	B	H	H	H	H	H	H	H	H	H	B	B	B	B	B	B	B	B	B
2016FS_3-4	1	10	17.9	179	38	17	3	0		B	B	B	B	H	H	H	H	H	H	H	H	A	A	A	A	A	A	A	A	A	H	H	H	H	H	H	-	-	-	-	B	B	B	B	B	B	B	B	B
2016FS_3-5	1	9	7.78	70	17	4	3	0		B	B	-	-	H	H	H	B	B	H	H	H	H	H	H	H	H	H	H	H	H	H	H	H	B	B	B	H	H	H	H	H	H	H	H	H	H	H	B	H
2016FS_3-7	1	3	4.83	14.5	6	3	0	0		B	B	B	B	H	H	H	H	H	A	A	A	A	A	A	A	A	A	A	A	A	B	H	H	-	B	B	-	-	-	-	H	H	B	B	B	B	B	B	-
2016FS_3-9	0	0	0	0	0	0	0	0		H	H	H	H	A	A	A	H	H	A	A	A	A	A	A	A	A	A	A	A	A	H	H	H	H	H	H	H	H	H	H	H	H	H	H	H	H	H	H	H
2016FS_3-10	1	3	11	33	18	4	0	0		H	H	H	H	H	H	H	H	H	A	A	A	-	-	-	-	-	-	-	-	-	H	H	H	H	H	H	H	H	H	H	H	H	H	H	H	H	H	H	H
2016FS_3-11	0	0	0	0	0	0	0	0		H	H	H	H	A	A	A	A	A	A	A	A	A	A	A	A	A	A	A	A	A	H	A	A	A	A	A	A	A	A	A	A	A	A	A	A	A	A	A	A
2016FS_3-12	1	8	8.31	66.5	18	19	5	0		B	B	B	B	B	B	B	-	-	H	H	H	H	H	H	H	H	H	H	H	H	H	H	H	H	H	H	H	H	H	H	H	H	H	H	H	H	H	H	H
2016FS_3-13	0	0	0	0	0	0	0	0		H	H	H	H	H	H	H	H	H	A	A	A	-	-	-	-	-	-	-	-	-	H	H	H	H	H	H	H	H	H	H	H	H	H	B	H	H	H	H	H
2016FS_3-14	1	9	7.89	71	11	11	0	0		H	H	H	H	H	H	H	-	-	A	H	-	A	A	A	A	A	A	A	A	A	H	H	H	H	H	H	H	H	H	H	H	H	H	H	H	H	H	H	H
2016FS_3-15	0	0	0	0	0	0	0	0		H	H	H	H	B	B	B	-	-	A	A	A	A	A	A	A	A	A	A	A	A	H	A	A	A	A	A	A	A	A	A	A	A	A	A	A	A	A	A	A
2016FS_3-16	1	4	8	32	11	4	0	0		A	A	A	A	A	A	A	H	H	A	A	A	H	H	H	H	H	H	H	H	H	H	H	H	H	H	H	H	H	H	H	H	H	H	H	H	H	H	H	H
2016FS_3-17	1	6	7.33	44	12	8	3	0		H	H	H	H	A	A	A	H	H	A	A	A	A	A	A	A	A	A	A	A	A	H	H	H	H	H	H	H	H	H	H	H	H	H	H	H	H	H	H	H
2016FS_3-18	0	0	0	0	0	0	0	0		H	H	H	H	-	-	-	-	-	A	-	-	-	-	-	-	-	-	-	-	-	H	H	H	H	H	H	H	H	H	H	H	H	H	H	H	H	H	-	-
2016FS_3-19	0	0	0	0	0	0	0	0		H	H	H	H	A	A	A	H	H	A	A	A	A	A	A	A	A	A	A	A	A	A	H	H	H	H	H	H	H	H	H	H	H	H	H	H	H	H	H	H
2016FS_3-20	0	0	0	0	0	0	0	0		B	-	-	-	H	H	H	-	-	A	-	-	-	-	-	-	-	-	-	-	-	-	H	H	H	H	H	H	H	H	H	H	H	A	-	-	-	-	-	-
2016FS_3-21	1	3	7.67	23	9	6	7	0		H	H	H	H	H	H	H	H	H	A	H	H	-	-	-	-	-	-	-	-	-	-	A	A	A	A	A	A	A	A	A	A	A	A	-	-	-	-	-	-
2016FS_3-22	1	8	4.69	37.5	7	8	4	0		H	H	H	H	H	H	H	H	H	H	-	-	-	-	-	-	-	-	-	-	-	-	-	-	-	-	-	A	A	A	A	A	A	A	A	A	A	A	A	A
2016FS_3-23	1	2	6.5	13	7	3	0	0		H	H	H	H	-	-	-	-	-	A	-	-	-	-	-	-	-	-	-	-	-	H	H	H	H	H	H	H	H	H	H	H	H	H	H	H	H	H	H	H
2016FS_3-24	1	1	7	7	7	0	0	0		H	H	H	H	H	H	H	H	H	H	A	A	-	-	-	-	-	-	-	-	-	H	H	H	H	H	H	H	H	H	H	H	H	H	H	H	H	H	H	H
2016FS_3-26	1	3	5.67	17	8	1	1	0		H	H	H	H	H	H	H	-	-	A	-	-	-	-	-	-	-	-	-	-	-	-	-	-	-	-	-	H	H	H	H	H	H	H	H	H	H	H	B	-
2016FS_3-27	1	3	7.17	21.5	8.5	3	2	0		A	H	H	H	H	H	H	H	H	A	A	A	A	A	A	A	A	A	A	A	A	H	-	-	-	-	-	A	A	A	A	A	A	A	A	A	A	A	A	A
2016FS_3-28	1	11	9.09	100	20	12	10	0		B	B	B	B	-	-	-	-	-	-	-	-	-	-	-	-	-	-	-	-	-	-	H	H	-	-	-	-	-	-	-	-	-	B	B	H	H	H	H	H
2016FS_3-29	1	10	9.05	90.5	20	12	6	2		H	H	H	H	H	H	H	H	H	A	A	A	H	H	H	H	H	H	H	H	H	H	H	H	H	H	H	H	H	H	H	H	H	H	H	H	H	H	H	H
2016FS_3-30	1	7	7.29	51	12	6	1	0		H	H	H	H	A	A	A	H	H	A	A	A	A	A	A	A	A	A	A	A	A	A	A	A	A	A	A	A	A	A	A	A	A	A	A	A	A	A	A	A
2016FS_3-31	0	0	0	0	0	0	0	0		H	H	H	H	H	H	H	-	-	A	A	A	A	A	A	A	A	A	A	A	A	H	H	H	A	H	H	H	H	H	H	H	H	H	H	H	H	H	-	B
2016FS_3-32	0	0	0	0	0	0	0	0		H	H	H	H	A	A	A	H	H	A	-	-	H	H	H	H	H	H	H	H	H	H	H	H	H	H	H	H	H	H	H	H	H	H	H	H	H	H	H	H
2016FS_3-33	1	8	15	120	28	12	6	3		H	H	H	H	H	H	H	H	H	A	A	A	H	H	H	H	H	H	H	H	H	H	H	H	H	H	H	H	H	H	H	H	H	H	H	H	H	H	H	H
2016FS_3-34	0	0	0	0	0	0	0	0		H	H	H	H	H	H	H	-	-	A	-	-	H	H	H	H	H	H	H	H	H	H	H	H	B	B	B	H	-	-	-	-	-	B	B	B	B	B	-	-
2016FS_3-35	1	5	6.6	33	9	3	0	0		B	B	B	B	H	H	H	H	H	A	A	A	A	A	A	A	A	A	A	A	A	H	H	H	H	H	H	H	H	H	H	H	H	H	H	H	H	H	-	-
2016FS_3-36	0	0	0	0	0	0	0	0		B	B	-	-	A	A	A	H	H	A	A	H	A	A	A	A	A	A	A	A	A	-	H	H	H	H	H	H	H	H	H	H	H	H	H	H	H	H	H	H
2016FS_3-37	1	2	5.5	11	7	2	0	0		B	B	-	-	-	-	-	-	-	A	-	-	-	-	-	-	-	-	-	-	-	H	-	B	B	B	B	B	H	H	-	B	B	B	B	B	B	B	B	B
2016FS_3-38	0	0	0	0	0	0	0	0		B	B	B	B	A	A	A	H	H	A	-	-	-	-	-	-	-	-	-	-	-	-	H	H	H	H	H	H	H	H	H	H	H	H	B	H	H	H	H	H
2016FS_3-39	1	8	10.75	86	20	13	4	1		H	H	H	H	H	H	H	-	-	A	-	-	-	-	-	-	-	-	-	-	-	-	H	H	-	-	-	-	A	A	-	H	H	A	-	-	-	-	-	-
2016FS_3-40	1	23	12	276	32	18	23	9		H	H	H	H	H	H	H	H	-	-	A	H	H	H	H	H	H	H	H	H	H	H	H	H	H	H	H	B	B	B	B	B	B	B	-	H	H	H	B	-
2016FS_3-41	1	8	4.56	36.5	9	9	3	0		H	H	H	H	H	H	H	H	H	A	A	A	A	A	A	A	A	A	A	A	A	A	A	A	A	A	A	A	A	A	A	A	A	A	A	A	A	A	A	A
2016FS_3-42	1	1	4	4	4	2	0	0		H	H	H	H	H	H	H	H	H	H	H	H	H	H	H	H	H	H	H	H	H	-	A	A	-	-	-	H	H	H	H	H	H	H	H	H	H	H	H	H
2016FS_3-43	1	6	8.67	52	15	9	0	0		H	H	H	H	A	A	A	H	H	A	A	A	A	A	A	A	A	A	A	A	A	-	H	H	H	H	H	H	H	H	H	H	H	H	H	H	H	H	H	H
2016FS_3-44	1	2	5.75	11.5	6	0	0	0		B	B	B	B	H	H	H	-	-	A	-	-	H	H	H	H	H	H	H	H	H	H	A	A	A	A	A	A	A	A	A	A	A	A	A	A	A	A	A	A
2016FS_3-45	1	2	3	6	4	2	0	0		H	H	H	H	H	H	H	H	H	H	H	H	H	H	H	H	H	H	H	H	H	H	H	H	B	B	B	H	H	H	H	B	B	B	B	B	B	B	B	B
2016FS_3-46	0	0	0	0	0	0	0	0		A	A	A	A	A	A	A	H	H	A	A	A	A	A	A	A	A	H	H	H	H	A	H	H	A	A	H	H	H	-	-	-	-	A	A	A	A	A	A	A
2016FS_3-47	1	4	8.88	35.5	12	1	1	0		H	H	H	H	H	H	H	H	H	H	H	H	H	H	H	H	H	H	H	H	H	H	H	H	H	H	H	H	H	H	H	H	H	H	H	H	H	H	H	B
2016FS_3-48	0	0	0	0	0	0	0	0		H	H	H	H	-	-	-	B	-	A	H	H	A	A	A	A	A	A	A	A	A	-	H	H	B	B	B	H	H	H	H	H	H	H	H	H	H	H	H	H
2016FS_3-49	0	0	0	0	0	0	0	0		H	H	H	H	H	H	H	H	-	A	A	-	-	-	-	-	-	-	-	-	-	H	H	H	H	H	H	H	H	H	H	H	H	B	B	H	H	H	-	B
2016FS_3-50	0	0	0	0	0	0	0	0		B	B	B	B	H	H	H	B	B	-	A	A	-	-	-	-	-	-	-	-	-	H	H	H	-	-	-	-	-	-	B	B	B	B	B	B	B	B	B	B
2016FS_3-52	1	5	8	40	19	6	8	0		B	B	B	B	B	B	B	B	B	B	B	B	B	B	B	B	B	B	B	B	B	B	B	B	B	B	B	B	B	B	B	B	B	B	B	B	B	B	B	B
2016FS_3-54	1	3	2.33	7	2.5	0	0	0		H	H	H	H	H	H	H	B	B	A	A	A	A	A	A	A	A	A	A	A	A	H	A	A	A	A	A	A	A	A	A	A	A	A	A	A	A	A	A	A
2016FS_3-55	1	11	5.05	55.5	8	12	6	0		H	H	H	H	A	A	A	H	H	A	A	A	A	A	A	A	A	A	A	A	A	H	H	H	H	H	H	H	H	H	H	H	H	H	H	H	H	H	H	H
2016FS_3-56	1	2	2	4	3	1	0	0		H	H	H	H	H	H	H	-	-	A	-	H	A	A	A	A	A	A	A	A	A	A	H	H	H	H	H	H	H	H	H	H	H	H	H	H	H	H	H	H
2016FS_3-57	0	0	0	0	0	0	0	0		H	H	H	H	H	H	H	H	H	H	H	H	H	A	H	H	H	H	H	H	H	H	H	H	H	H	H	H	H	H	H	H	H	H	H	H	H	H	H	A
2016FS_3-59	1	2	4	8	5	0	0	0		H	H	H	H	H	H	H	H	H	H	-	-	A	A	A	A	A	A	A	A	A	H	A	H	H	H	H	H	H	H	H	H	H	H	H	H	H	H	H	H
2016FS_3-66	0	0	0	0	0	0	0	0		H	H	H	H	H	H	H	H	H	A	A	A	A	A	A	A	A	-	-	-	-	H	H	H	H	H	H	H	H	H	H	H	H	H	H	H	H	H	H	H
2016FS_3-67	0	0	0	0	0	0	0	0		B	B	B	B	H	H	H	-	-	A	A	A	A	A	A	A	A	A	A	A	A	A	A	A	A	H	H	H	H	H	H	H	H	H	H	H	H	H	H	H
2016FS_3-68	1	3	2	6	2	0	0	0		H	H	H	H	A	A	A	H	H	H	H	H	A	A	A	A	A	A	A	A	A	H	H	H	H	H	H	H	H	H	H	H	H	H	H	H	H	H	H	H
2016FS_3-70	1	5	4.1	20.5	5.5	4	2	0		B	B	B	B	A	A	A	-	-	-	-	-	-	-	-	-	-	-	-	-	-	B	B	B	B	B	B	B	B	B	B	B	B	B	B	B	B	B	B	B
2016FS_3-71	1	4	6	24	8	8	6	0		H	H	H	H	H	H	H	B	B	A	A	A	A	A	A	A	A	A	A	A	A	H	H	H	H	H	H	H	H	H	H	H	H	H	H	H	H	H	H	H
2016FS_3-72	0	0	0	0	0	0	0	0		H	H	H	H	B	B	B	B	B	H	-	A	A	A	A	A	A	A	A	A	A	H	H	H	H	H	H	H	-	-	-	B	B	B	B	B	B	B	B	H
2016FS_3-73	0	0	0	0	0	0	0	0		A	A	A	A	H	H	H	H	H	A	A	A	A	A	A	A	A	A	A	A	A	H	H	H	H	H	H	H	H	H	H	H	H	H	H	H	H	H	H	H
2016FS_4-1	1	1	3	3	3	1	0	0		H	H	H	H	A	A	A	-	-	H	-	-	A	A	A	A	A	A	A	A	A	-	-	-	-	H	H	H	H	H	H	H	H	H	H	H	H	H	H	H
2016FS_4-2	0	0	0	0	0	0	0	0		H	H	H	H	H	H	H	H	H	A	A	A	A	A	A	A	A	A	A	A	A	H	A	A	A	A	A	A	A	A	A	A	A	A	-	-	-	H	A	A
2016FS_4-3	1	12	8.42	101	25	2	0	0		H	H	H	H	H	H	H	B	B	-	-	-	-	-	-	-	-	-	-	-	-	-	H	H	H	H	H	H	H	-	-	-	B	B	B	B	B	B	B	B
2016FS_4-4	1	12	8.46	101.5	16	12	4	1		H	H	H	H	H	H	H	H	H	-	-	-	-	-	-	-	-	-	-	-	-	B	H	H	H	H	H	H	H	H	H	H	H	H	H	H	H	H	H	-
2016FS_4-5	1	3	3.67	11	4	3	2	0		H	H	H	H	H	H	H	H	H	A	A	A	A	A	A	A	A	A	A	A	A	H	A	A	A	A	A	A	A	A	A	H	H	A	A	A	A	A	A	A
2016FS_4-6	0	0	0	0	0	0	0	0		H	H	H	H	H	H	H	H	H	H	H	H	H	H	H	H	H	H	H	H	H	H	H	H	H	H	H	H	H	H	H	H	H	H	H	H	H	H	H	H
2016FS_4-7	1	1	11	11	11	2	0	0		H	H	H	H	H	H	H	H	H	H	H	H	H	H	H	H	H	H	H	H	H	H	H	H	H	H	H	H	H	H	H	H	H	H	H	H	H	H	H	H
2016FS_4-8	1	15	10.57	158.5	28	16	12	0		B	B	B	B	-	-	-	-	-	H	H	H	H	H	H	H	H	H	H	H	H	H	H	H	H	H	H	H	H	H	H	H	H	B	B	-	-	-	-	-
2016FS_4-9	1	6	6.5	39	11	5	0	0		H	H	H	H	A	A	A	H	H	H	H	H	H	H	H	H	H	H	H	H	H	H	H	H	H	H	H	H	H	H	H	H	H	H	H	H	H	H	H	H
2016FS_4-10	1	1	2	2	2	2	1	0		B	B	B	B	-	-	-	-	H	B	-	-	-	-	-	-	-	-	-	-	-	-	H	H	B	B	B	B	B	B	B	B	B	B	B	B	B	B	B	B
2016FS_4-11	1	1	5	5	5	1	0	0		H	H	H	H	H	H	H	B	-	-	-	-	-	-	-	-	-	-	-	-	-	-	H	H	H	H	H	H	H	H	H	B	B	B	B	B	B	B	B	B
2016FS_4-12	1	5	7.5	37.5	17	9	5	0		H	H	H	H	H	H	H	H	H	H	H	H	-	-	-	-	-	-	-	-	-	A	H	H	H	H	H	H	H	H	H	H	H	H	B	H	H	H	H	H
2016FS_4-13	1	2	4.75	9.5	7.5	2	0	0		H	H	H	H	-	-	-	-	-	B	-	-	A	A	A	A	A	A	A	A	A	H	H	H	-	-	-	-	-	-	-	B	B	B	B	B	B	B	B	B
2016FS_4-14	1	7	4.57	32	7	9	2	0		H	H	H	H	B	B	B	-	-	A	A	A	A	A	A	A	A	A	A	A	A	A	A	A	A	A	A	A	A	A	A	A	A	A	A	A	A	-	H	H
2016FS_4-15	1	24	9.25	222	24	11	0	0		B	B	B	B	H	H	H	H	H	A	-	-	-	-	-	-	-	-	-	-	-	H	H	H	-	-	-	B	B	B	B	B	B	B	B	B	B	B	B	B
2016FS_4-16	1	1	6	6	6	0	0	0		H	H	H	H	H	H	H	-	-	A	A	A	A	A	A	A	A	A	A	A	A	H	H	H	H	H	H	H	H	H	H	H	H	H	H	H	H	H	H	H
2016FS_4-17	0	0	0	0	0	0	0	0		B	B	B	B	B	B	B	B	B	B	B	B	B	B	B	B	B	B	B	B	B	B	H	H	B	B	B	H	H	H	H	H	H	H	H	H	H	H	B	B
2016FS_4-18	0	0	0	0	0	0	0	0		A	A	A	A	H	H	H	H	-	A	A	A	A	A	A	A	A	A	A	A	A	H	H	H	-	A	H	H	H	-	A	H	H	H	H	H	H	H	H	-
2016FS_4-19	1	2	2	4	2	0	0	0		H	H	H	H	H	H	H	H	H	H	H	H	H	H	H	H	H	H	H	H	H	H	H	H	H	H	H	H	H	H	H	H	H	H	H	H	H	H	H	H
2016FS_4-21	0	0	0	0	0	0	0	0		H	H	H	H	H	H	H	H	H	H	H	H	H	H	H	H	H	H	H	H	H	H	H	H	B	B	B	-	H	H	H	-	-	B	B	B	B	B	B	B
2016FS_4-22	0	0	0	0	0	0	0	0		H	H	H	H	-	-	-	B	B	H	H	H	H	H	H	H	H	H	H	H	H	H	H	H	B	B	B	B	B	B	B	B	B	B	B	H	H	H	H	H
2016FS_4-23	1	3	6.33	19	9	6	3	0		H	H	H	H	H	H	H	B	B	H	H	H	H	H	H	H	H	H	H	H	H	H	A	A	A	A	A	A	A	A	A	A	A	A	A	A	A	A	H	A
2016FS_4-24	1	4	7.5	30	12	2	2	0		H	H	H	H	H	H	H	H	H	A	H	H	A	A	A	A	A	A	A	A	A	A	A	H	H	H	H	-	-	-	-	B	B	B	B	B	B	B	H	H
2016FS_4-25	0	0	0	0	0	0	0	0		H	H	H	H	H	H	H	-	-	-	-	-	-	-	-	-	-	-	-	-	-	-	A	A	A	A	A	A	A	A	A	A	A	-	-	-	-	-	H	B
2016FS_4-26	1	5	7.5	37.5	10.5	9	0	0		H	H	H	H	H	H	H	B	B	A	-	-	B	B	B	B	B	B	B	B	B	H	H	H	H	B	B	H	H	H	H	H	H	H	-	-	-	-	A	-
2016FS_4-27	0	0	0	0	0	0	0	0		H	H	H	H	H	H	H	-	-	A	A	A	-	-	-	-	-	-	-	-	-	B	H	H	H	H	H	H	H	H	H	H	H	H	H	H	H	H	H	H
2016FS_4-28	1	10	3.55	35.5	5	1	0	0		H	H	H	H	H	H	H	-	-	A	A	A	A	A	A	A	A	A	A	A	A	H	A	A	A	A	A	A	A	A	A	A	A	A	A	A	A	A	A	A
2016FS_4-29	1	4	4.5	18	5	3	0	0		H	H	H	H	H	H	H	H	H	A	H	H	-	-	-	-	-	-	-	-	-	-	-	-	A	A	A	H	H	H	H	H	H	H	H	H	H	H	H	H
2016FS_4-30	1	2	5	10	6	0	0	0		H	H	H	H	H	H	H	H	H	H	H	H	-	-	-	-	-	-	-	-	-	B	H	H	H	H	H	H	-	-	-	B	B	B	B	B	B	B	B	B
2016FS_4-31	1	3	6	18	11	2	0	0		A	A	A	A	A	A	A	A	A	A	A	A	A	A	A	A	A	A	A	A	A	A	A	A	A	A	A	A	A	A	A	A	A	A	A	A	A	A	A	A
2016FS_4-32	1	14	7.86	110	16	14	7	0		H	H	H	H	H	H	H	H	H	A	A	A	A	A	A	A	A	A	A	A	A	A	H	H	H	H	H	H	H	H	H	H	H	H	H	H	H	H	H	H
2016FS_4-33	1	2	6	12	7	0	0	0		H	H	H	H	H	H	H	H	H	A	A	A	A	A	A	A	A	A	A	A	A	A	A	A	A	A	A	A	A	A	A	A	A	A	A	A	A	A	A	A
2016FS_4-34	0	0	0	0	0	0	0	0		H	H	H	H	-	-	-	-	-	A	A	A	A	A	A	A	A	A	A	A	A	-	H	H	H	H	H	H	H	H	-	-	-	A	-	-	-	-	-	-
2016FS_4-35	0	0	0	0	0	0	0	0		A	A	A	A	H	H	H	H	H	H	H	H	H	H	H	H	H	B	B	B	B	H	H	H	H	H	H	H	H	H	H	H	H	H	H	H	H	H	H	H
2016FS_4-36	0	0	0	0	0	0	0	0		H	H	H	H	H	H	H	H	H	H	-	-	A	A	A	A	A	A	A	A	A	H	H	H	H	H	H	H	H	H	H	H	H	B	B	H	H	H	H	H
2016FS_4-37	1	1	0	0	0	0	0	0		H	H	H	H	A	A	A	H	H	-	-	-	A	A	A	A	A	A	A	A	A	-	H	H	H	-	B	H	H	H	H	H	H	H	H	H	H	H	H	H
2016FS_4-38	1	10	4.75	47.5	8	14	0	0		H	H	H	H	H	H	H	H	H	A	A	A	A	A	A	A	A	A	A	A	A	H	H	H	H	H	H	H	H	H	H	H	H	B	B	H	H	H	H	H
2016FS_4-39	1	7	5.5	38.5	14	12	1	0		H	H	H	H	H	H	H	H	H	A	A	A	A	A	A	A	A	A	A	A	A	H	A	A	H	H	H	H	H	H	H	H	H	H	H	H	H	H	H	H
2016FS_4-40	1	1	0	0	0	0	0	0		A	A	A	A	-	-	-	H	H	A	A	A	A	A	A	A	A	A	A	A	A	H	-	-	-	-	-	-	A	A	A	A	A	A	-	-	-	-	-	H
2016FS_4-41	1	4	3.5	14	5	4	0	0		H	H	H	H	H	H	H	H	H	A	A	A	-	-	-	-	-	-	-	-	-	H	H	H	H	H	H	H	H	H	H	B	B	B	B	-	-	-	-	H
2016FS_4-42	1	20	9.28	185.5	19	25	11	0		B	B	B	B	H	H	H	H	H	H	H	H	H	H	H	H	H	H	H	H	H	H	H	H	-	B	B	B	B	B	B	B	B	B	B	B	B	B	B	B
2016FS_4-43	0	0	0	0	0	0	0	0		H	H	H	H	H	H	H	H	H	A	A	A	A	A	A	A	A	A	A	A	A	-	H	H	B	B	B	B	B	B	B	B	B	B	B	B	B	B	B	B
2016FS_4-45	1	7	8.29	58	18	8	3	0		H	H	H	H	H	H	H	-	-	A	A	A	A	A	A	A	A	A	A	A	A	-	H	H	H	H	H	H	H	H	H	H	H	H	H	H	H	H	H	H
2016FS_4-46	1	8	6.5	52	8	4	0	0		H	H	H	H	H	H	H	H	H	A	A	A	A	A	A	A	A	A	A	A	A	H	A	A	-	-	-	H	H	H	H	H	H	A	-	-	-	-	H	-
2016FS_4-47	1	14	11.86	166	22	24	9	8		H	H	H	H	B	B	B	B	B	A	A	A	A	A	A	A	A	A	A	A	A	H	A	A	A	A	A	A	A	A	A	H	H	H	H	H	H	H	H	H
2016FS_4-48	0	0	0	0	0	0	0	0		H	H	H	H	H	H	H	-	-	A	A	A	H	H	H	H	H	H	H	H	H	A	A	A	A	A	A	A	A	A	A	H	H	A	A	A	A	A	A	A
2016FS_4-49	1	6	4.33	26	8.5	1	0	0		B	B	B	B	H	H	H	H	H	A	A	A	A	A	A	A	A	A	A	A	A	H	H	H	H	H	H	H	H	H	H	H	H	H	H	H	H	H	H	H
2016FS_4-50	1	2	3.75	7.5	5	0	0	0		H	H	H	H	H	H	H	B	B	A	A	A	-	-	-	-	-	-	-	-	-	H	-	-	A	A	H	H	H	H	-	-	-	A	A	A	A	A	A	A
2016FS_4-51	1	5	4.6	23	7	3	0	0		H	H	H	H	H	H	H	-	-	A	A	A	A	A	A	A	A	A	A	A	A	H	H	H	H	H	H	H	H	H	H	H	H	H	H	H	H	H	H	H
2016FS_4-52	1	4	6.25	25	8	0	0	0		H	H	H	H	H	H	H	-	-	A	A	A	A	A	A	A	A	A	A	A	A	H	H	H	H	H	H	H	H	H	H	H	H	H	H	H	H	H	H	H
2016FS_4-53	1	8	11.13	89	25	10	1	0		H	H	H	H	H	H	H	H	H	A	A	A	A	A	A	A	A	A	A	A	A	H	H	H	-	-	B	H	H	H	H	H	H	H	H	H	H	H	H	A
2016FS_4-55	0	0	0	0	0	0	0	0		H	H	H	H	A	A	A	H	H	H	A	H	H	H	H	H	H	H	H	H	H	H	H	H	H	H	H	B	B	B	B	B	B	B	B	B	B	B	B	B
2016FS_4-56	0	0	0	0	0	0	0	0		A	A	A	A	A	A	A	H	H	A	A	A	A	A	A	A	A	A	A	A	A	H	A	A	A	-	-	-	-	-	-	H	H	H	H	H	H	H	H	H
2016FS_4-57	1	6	4.42	26.5	5.5	3	0	0		H	H	H	H	A	A	A	H	H	H	H	H	H	H	H	H	H	H	H	H	H	A	H	H	H	H	H	H	H	H	H	H	H	H	H	H	H	H	H	H
2016FS_4-58	1	13	11.08	144	23	11	4	0		B	B	B	B	B	B	B	B	B	B	-	-	-	-	-	-	-	-	-	-	-	-	H	H	H	H	H	H	H	H	H	H	H	H	H	B	B	B	B	B
2016FS_4-59	0	0	0	0	0	0	0	0		H	H	H	H	H	H	H	H	H	H	A	A	-	-	-	-	-	-	-	-	-	H	A	A	A	A	A	A	A	A	A	A	A	A	A	A	A	A	A	-
2016FS_4-60	1	2	4.5	9	5	0	0	0		H	H	H	H	H	H	H	-	-	A	A	A	A	A	A	A	A	A	A	A	A	A	H	H	H	H	H	H	H	H	A	A	A	A	A	A	A	A	A	A
2016FS_4-61	1	16	14.88	238	39	21	16	0		B	B	B	B	H	H	H	H	H	B	B	B	B	B	B	B	B	B	B	B	B	-	H	H	H	H	H	H	H	H	H	H	H	H	H	H	H	H	H	H
2016FS_4-62	1	7	2.79	19.5	6	3	0	0		H	H	H	H	-	-	-	-	-	A	A	A	A	A	A	A	A	A	A	A	A	-	-	-	-	-	-	-	H	H	H	H	H	H	H	H	H	H	H	H
2016FS_4-63	1	3	5.67	17	8	4	0	0		H	H	H	H	H	H	H	H	H	H	H	H	H	H	H	H	H	H	H	H	H	H	H	H	A	A	A	H	H	H	H	H	H	H	H	H	H	H	H	H
2016FS_4-64	1	5	8.8	44	16	6	1	2		H	H	H	H	H	H	H	H	H	H	-	-	-	-	-	-	-	-	-	-	-	A	-	-	-	-	-	H	H	H	H	H	H	H	H	H	H	H	H	H
2016FS_4-65	1	2	4.5	9	5	0	0	0		H	H	H	H	H	H	H	-	-	A	A	A	A	A	A	A	A	A	A	A	A	H	A	A	A	-	-	H	H	H	H	H	H	H	H	H	H	H	H	-
2016FS_4-66	1	6	4.17	25	5	0	0	0		B	B	B	B	H	H	H	H	H	A	A	A	A	A	A	A	A	A	A	A	A	H	H	H	B	B	B	H	H	H	H	H	H	H	H	H	H	H	H	H
2016FS_4-68	1	22	11.59	255	20	23	12	3		H	H	H	H	A	A	A	H	H	A	H	H	H	H	H	H	H	H	H	H	H	H	H	H	H	H	H	-	-	-	-	B	B	B	B	B	B	B	B	B
2016FS_4-69	1	11	5	55	8	8	0	0		H	H	H	H	A	A	A	H	H	A	-	-	-	-	-	-	-	-	-	-	-	H	-	-	A	A	A	A	A	A	A	A	A	A	A	A	A	A	A	A
2016FS_4-70	1	15	10.87	163	20	28	21	3		B	B	B	B	H	H	H	H	H	-	-	-	-	-	-	-	-	-	-	-	-	B	H	H	H	H	H	H	H	H	H	H	H	H	H	H	H	H	H	H
2016FS_4-71	1	2	2.5	5	3	0	0	0		H	H	H	H	-	-	-	B	B	-	-	-	-	-	-	-	-	-	-	-	-	-	H	H	H	H	H	H	H	H	H	H	H	H	H	H	H	H	A	-
2016FS_4-72	1	13	9.15	119	21	16	4	0		H	H	H	H	-	-	-	-	-	A	-	-	H	H	H	H	H	H	H	H	H	A	H	H	H	H	H	H	H	H	H	H	H	H	H	H	H	H	H	H
2016FS_4-73	0	0	0	0	0	0	0	0		H	H	H	H	H	H	-	-	-	A	A	A	A	A	A	A	A	H	H	H	H	A	-	-	-	H	H	H	H	H	H	H	H	H	H	H	H	H	H	H
2016FS_5-1	0	0	0	0	0	0	0	0		H	H	H	H	H	H	H	H	H	A	A	A	A	A	A	A	A	A	A	A	A	H	H	H	A	A	A	H	A	A	A	A	A	A	A	A	A	A	A	A
2016FS_5-2	1	8	7.7	61.6	15	13	4	0		H	H	H	H	H	H	H	H	H	H	H	H	A	A	A	A	A	A	A	A	A	-	H	H	H	H	H	H	H	H	H	H	H	H	H	H	H	H	H	H
2016FS_5-3	0	0	0	0	0	0	0	0		H	H	H	H	H	H	H	H	H	-	-	-	-	-	-	-	-	-	-	-	-	B	H	H	H	H	H	H	H	H	H	H	H	H	H	H	H	H	-	B
2016FS_5-4	1	2	4	8	4.5	2	0	0		H	H	H	H	H	H	H	H	H	H	A	A	-	-	-	-	-	-	-	-	-	-	-	-	-	-	-	-	-	-	-	H	H	-	A	H	H	H	H	H
2016FS_5-5	0	0	0	0	0	0	0	0		H	H	H	H	-	B	B	-	-	H	A	A	A	A	A	A	A	A	A	A	A	H	H	H	H	H	H	H	H	H	H	H	H	H	H	H	H	H	H	H
2016FS_5-6	0	0	0	0	0	0	0	0		H	H	H	H	H	H	H	H	H	A	A	A	A	A	A	A	A	A	A	A	A	H	H	H	-	-	-	-	-	-	-	-	-	-	B	-	-	-	-	-
2016FS_5-7	1	2	7.45	14.9	9.4	2	0	0		H	H	H	H	H	H	H	H	H	H	H	H	H	H	H	H	H	H	H	H	H	H	H	H	H	H	H	H	H	H	H	H	H	H	H	H	H	H	H	H
2016FS_5-8	1	3	7.2	21.6	10.2	3	2	0		H	H	H	H	H	H	H	-	-	-	A	A	-	-	-	-	-	-	-	-	-	H	H	H	H	H	H	H	H	H	H	H	H	H	H	-	-	-	A	H
2016FS_5-9	1	2	7.1	14.2	9.2	1	0	0		B	B	B	B	B	B	B	B	B	B	B	B	B	B	B	B	B	B	B	B	B	B	H	H	B	B	B	B	B	B	B	B	B	B	B	H	H	H	B	B
2016FS_5-10	1	6	11.72	70.3	17	7	0	0		H	H	H	H	H	H	H	H	H	H	H	H	H	H	H	H	H	H	H	H	H	H	H	H	H	H	H	H	H	H	H	H	H	H	H	H	H	H	H	A
2016FS_5-11	1	18	9.26	166.7	21	17	4	0		H	H	H	H	-	-	-	B	B	A	A	A	A	A	A	A	A	A	A	A	A	H	H	H	H	H	H	H	H	H	H	H	H	H	H	H	H	H	H	H
2016FS_5-12	1	3	4.33	13	5.5	4	0	0		H	H	H	H	H	H	H	H	H	H	-	-	A	A	A	A	A	A	A	A	A	-	-	-	-	-	-	-	H	H	H	H	H	H	H	H	H	H	B	-
2016FS_5-13	0	0	0	0	0	0	0	0		H	H	H	H	H	H	H	H	H	A	A	A	A	A	A	A	A	A	A	A	A	H	-	-	A	A	A	A	A	A	A	A	A	A	-	-	-	-	-	-
2016FS_5-14	1	43	11.77	506	25.1	36	8	0		H	H	H	H	H	H	H	B	B	A	A	A	A	A	A	A	A	A	A	A	A	H	H	H	B	B	B	H	H	H	H	H	H	H	H	H	H	H	H	H
2016FS_5-15	1	2	4.75	9.5	5.5	1	0	0		A	A	A	A	A	A	A	A	A	A	-	-	-	-	-	-	-	-	-	-	-	H	H	H	H	H	H	H	H	H	H	H	H	H	H	H	H	H	H	H
2016FS_5-16	1	1	12.4	12.4	12.4	0	0	0		H	H	H	H	H	H	H	H	H	A	-	-	H	H	H	H	H	H	H	H	H	H	H	H	H	H	H	H	H	H	H	H	H	H	H	H	H	H	H	H
2016FS_5-17	1	4	7.38	29.5	13	3	0	0		H	H	H	H	H	H	H	H	H	H	A	A	A	A	A	A	A	A	A	A	A	A	A	A	-	-	-	H	H	H	H	H	H	H	H	H	H	H	H	H
2016FS_5-18	1	7	10.86	76	19	11	7	0		H	H	H	H	H	H	H	H	H	H	H	H	H	H	H	H	H	H	H	H	H	H	H	H	B	B	B	H	H	H	H	H	H	-	-	-	-	-	-	-
2016FS_5-19	1	20	14.59	291.7	32.4	31	19	6		H	H	H	H	H	H	H	H	H	H	H	H	H	H	H	H	H	H	H	H	H	H	A	A	-	-	-	H	H	H	H	H	H	H	H	-	-	-	-	-
2016FS_5-20	1	4	6.88	27.5	12	1	0	0		B	B	B	B	H	H	H	H	H	H	H	H	H	H	H	H	H	H	H	H	H	H	H	H	H	H	H	H	H	H	H	H	H	H	H	H	H	H	H	H
2016FS_5-21	1	2	10.55	21.1	11.5	6	8	1		B	B	B	B	H	H	H	B	B	B	-	-	-	-	-	-	-	-	-	-	-	-	A	A	A	A	A	A	A	A	-	H	H	A	A	A	A	A	A	H
2016FS_5-22	0	0	0	0	0	0	0	0		H	H	H	H	A	A	A	H	H	A	A	A	H	H	H	H	H	H	H	H	H	H	A	A	A	A	A	A	A	A	A	-	-	H	H	A	A	A	A	A
2016FS_5-23	1	1	4	4	4	0	0	0		H	H	H	H	H	H	H	H	H	H	H	H	H	H	H	H	H	H	H	H	H	H	H	H	H	H	H	-	-	-	-	-	-	B	B	B	B	B	B	B
2016FS_5-24	1	1	5	5	5	0	0	0		H	H	H	H	H	H	H	-	-	B	H	H	B	B	B	B	B	B	B	B	B	-	H	H	H	H	H	H	H	H	H	H	H	H	H	H	H	H	H	H
2016FS_5-25	1	14	9.21	129	18	5	1	0		H	H	H	H	H	H	H	H	H	H	H	H	H	H	H	H	H	H	H	H	H	H	H	H	H	H	H	H	H	H	H	H	H	H	H	H	H	H	H	H
2016FS_5-26	0	0	0	0	0	0	0	0		H	H	H	H	H	H	H	H	H	H	A	A	A	A	A	A	A	A	A	A	A	A	A	A	A	A	A	A	A	A	A	A	A	A	A	-	-	-	H	H
2016FS_5-27	1	3	5.77	17.3	6.1	7	3	0		H	H	H	H	H	H	H	H	H	B	B	B	B	B	B	B	B	B	B	B	B	-	H	H	H	H	H	H	H	H	H	H	H	H	B	H	H	H	H	B
2016FS_5-28	0	0	0	0	0	0	0	0		H	H	H	H	-	-	-	-	-	A	A	A	A	A	A	A	A	A	A	A	A	A	H	H	H	H	H	H	H	H	H	H	H	H	H	H	H	H	H	H
2016FS_5-29	0	0	0	0	0	0	0	0		H	H	H	H	H	H	H	H	H	H	H	H	H	H	H	H	H	H	H	H	H	H	A	-	H	H	H	H	H	H	H	H	H	H	H	H	H	H	H	H
2016FS_5-30	1	13	7.27	94.5	12	14	6	0		H	H	H	H	H	H	H	H	H	H	H	H	H	H	H	H	H	H	H	H	H	H	H	H	H	H	H	H	H	H	H	H	H	H	H	H	H	H	H	H
2016FS_5-31	1	1	4	4	4	0	0	0		H	H	H	H	H	H	H	H	H	H	H	H	H	H	H	H	H	H	H	H	H	H	H	H	B	B	B	B	H	H	H	H	H	H	H	H	H	H	B	B
2016FS_5-32	1	3	4.9	14.7	5.5	3	0	0		H	H	H	H	H	H	H	H	H	H	-	A	-	-	-	-	-	-	-	-	-	-	H	H	H	H	H	H	H	H	H	H	H	H	H	H	H	H	H	H
2016FS_5-33	1	5	3.34	16.7	4.5	3	0	0		B	B	B	B	H	H	H	B	B	B	B	B	B	B	B	B	B	B	B	B	B	-	A	A	B	B	B	H	H	H	H	H	H	H	B	H	H	H	A	H
2016FS_5-34	1	7	10.43	73	20	4	4	0		B	B	B	B	H	H	H	H	H	H	H	H	H	H	H	H	H	H	H	H	H	H	H	H	H	H	H	H	H	H	H	H	H	H	H	H	H	H	H	H
2016FS_5-35	1	15	9.51	142.7	18.2	16	3	0		H	H	H	H	H	H	H	H	H	H	H	H	H	H	H	H	H	H	H	H	H	H	H	H	B	B	B	B	B	B	B	B	B	B	B	B	B	B	B	-
2016FS_5-36	1	2	6.5	13	7	1	0	0		H	H	H	H	H	H	H	H	B	-	-	-	H	H	H	H	H	H	H	H	H	H	-	-	-	-	-	-	-	-	A	A	A	A	A	A	A	A	A	A
2016FS_5-37	0	0	0	0	0	0	0	0		H	H	H	H	H	H	H	H	H	H	H	H	H	H	H	H	H	H	H	H	H	H	H	H	H	H	H	H	H	H	H	H	H	H	H	H	H	H	H	H
2016FS_5-38	1	3	4.33	13	5	5	0	0		B	B	B	B	H	H	H	H	H	H	A	A	A	A	A	A	A	A	A	A	A	H	H	H	H	H	H	H	H	H	A	A	A	A	A	A	A	A	A	A
2016FS_5-39	1	4	6.75	27	8	8	0	0		H	H	H	H	A	A	A	H	H	H	A	A	H	H	H	H	H	H	H	H	H	H	H	H	H	H	H	H	H	H	H	H	H	H	H	H	H	H	H	H
2016FS_5-40	1	12	4.46	53.5	6	7	0	0		B	B	B	B	A	A	A	H	H	A	H	H	A	A	A	A	A	A	A	A	A	H	H	H	B	B	B	H	H	H	H	H	H	H	H	H	H	H	H	H
2016FS_5-41	1	1	6	6	6	0	0	0		H	H	H	H	H	H	H	-	-	A	A	A	-	-	-	-	-	-	-	-	-	B	-	-	-	-	-	-	A	A	-	H	H	A	-	-	-	-	-	-
2016FS_5-42	1	1	3.2	3.2	3.2	1	0	0		H	H	H	H	H	H	H	H	H	H	A	H	-	-	-	-	-	-	-	-	-	B	A	H	H	H	H	H	H	H	H	H	H	H	H	H	H	H	H	H
2016FS_5-43	1	7	4.71	33	8	10	0	0		H	H	H	H	H	H	H	B	B	A	A	A	A	A	A	A	A	A	A	A	A	-	H	H	H	H	H	H	H	H	H	H	H	H	H	H	H	H	H	H
2016FS_5-44	1	10	7.63	76.3	12.4	18	11	0		H	H	H	H	H	H	H	H	H	A	A	A	A	A	A	A	A	A	A	A	A	H	H	H	H	H	H	H	H	H	H	H	H	H	H	H	H	H	H	H
2016FS_5-45	0	0	0	0	0	0	0	0		B	B	B	B	H	H	H	H	H	B	-	-	-	-	-	-	-	-	-	-	-	-	H	H	H	H	H	H	H	H	H	H	H	H	H	H	H	H	H	H
2016FS_5-46	1	9	10.94	98.5	30	10	9	0		H	H	H	H	A	A	A	H	H	A	H	A	A	A	A	A	A	A	A	A	A	A	H	H	B	B	B	H	H	H	H	H	H	H	H	H	H	H	H	H
2016FS_5-47	1	4	8.5	34	14	3	0	0		H	H	H	H	H	H	H	H	H	A	A	A	A	A	A	A	A	A	A	A	A	A	H	H	H	H	H	H	H	H	H	H	H	H	B	H	H	H	A	A
2016FS_5-48	1	15	4.27	64	5	28	10	0		H	H	H	H	H	H	H	H	H	-	A	A	A	A	A	A	A	A	A	A	A	A	-	H	H	H	H	H	-	-	-	B	B	B	B	B	B	B	B	B
2016FS_5-49	0	0	0	0	0	0	0	0		B	B	B	B	H	H	H	H	H	B	H	H	B	B	B	B	B	B	B	B	B	B	H	-	B	B	B	B	B	B	B	B	B	B	B	B	B	B	B	B
2016FS_5-50	1	12	6.88	82.5	13.5	16	16	0		H	H	H	H	H	H	H	H	H	H	A	A	A	A	A	A	A	A	A	A	A	H	H	H	H	H	H	-	B	B	-	H	H	B	B	B	B	B	B	B
2016FS_5-51	1	12	6.38	76.5	12	11	10	0		H	H	H	H	A	A	A	H	H	H	A	A	H	H	H	H	H	H	H	H	H	H	A	H	H	H	H	H	H	H	H	H	H	H	H	H	H	H	H	H
2016FS_5-52	1	3	6	18	8	1	0	0		H	H	H	H	H	H	H	H	H	H	A	-	-	-	-	-	-	-	-	-	-	H	H	H	H	H	H	H	H	H	H	H	H	H	H	H	H	H	H	H
2016FS_5-53	1	2	3	6	3	0	0	0		H	H	H	H	H	H	H	H	H	H	A	A	H	H	H	H	H	H	H	H	H	H	H	H	B	B	B	H	H	H	H	H	H	H	B	H	H	H	H	H
2016FS_5-54	1	4	6.13	24.5	9	9	1	0		H	H	H	H	H	H	H	H	H	H	H	H	H	H	H	H	H	H	H	H	H	H	H	H	H	H	H	H	H	H	H	H	H	H	H	H	H	H	H	H
2016FS_5-55	0	0	0	0	0	0	0	0		H	H	H	H	A	A	A	H	H	H	A	A	A	A	A	A	A	A	A	A	A	H	-	-	A	A	A	A	A	A	A	A	A	A	A	A	A	A	A	A
2016FS_5-56	1	1	3	3	3	1	0	0		A	A	A	A	A	A	A	A	A	A	A	A	A	A	A	A	A	A	A	A	A	A	A	A	H	H	H	-	-	-	-	B	B	-	-	-	-	-	-	-
2016FS_5-57	0	0	0	0	0	0	0	0		H	H	H	H	H	H	H	H	H	A	A	A	A	A	A	A	A	A	A	A	A	A	H	H	H	H	H	H	H	H	H	H	H	H	H	H	H	H	H	H
2016FS_5-58	1	1	4	4	4	1	0	0		B	B	B	B	A	A	A	H	H	-	-	-	B	B	B	B	B	B	B	B	B	H	H	H	B	B	B	H	H	H	B	H	H	B	B	B	B	B	B	B
2016FS_5-59	1	16	9.41	150.6	17.2	21	13	1		H	H	H	H	H	H	H	H	H	H	A	A	A	A	A	A	A	A	A	A	A	A	H	H	H	H	H	H	H	H	H	H	H	H	H	H	H	H	H	H
2016FS_5-60	1	7	3.57	25	7	7	3	0		H	H	H	H	H	H	H	A	A	A	A	A	H	H	H	H	H	H	H	H	H	H	A	H	H	H	H	H	H	H	H	H	H	H	H	H	H	H	B	-
2016FS_5-61	1	3	4.33	13	5	2	0	0		H	H	H	H	H	H	H	H	H	H	A	A	A	A	A	A	A	A	A	A	A	H	A	A	H	H	H	A	H	H	H	H	H	H	H	H	H	H	H	H
2016FS_5-62	0	0	0	0	0	0	0	0		H	H	H	H	H	H	H	-	-	H	A	-	H	H	H	H	H	H	H	H	H	H	H	H	H	H	H	H	H	H	H	H	H	B	H	H	H	H	H	H
2016FS_5-63	1	6	6.83	41	10	8	5	0		H	H	H	H	H	H	H	H	H	A	A	A	H	H	H	H	H	H	H	H	H	H	A	A	A	A	A	A	H	H	-	-	-	A	A	A	A	A	A	A
2016FS_5-64	1	7	4.36	30.5	6	14	8	0		H	H	H	H	H	H	H	A	A	H	A	A	-	-	-	-	-	-	-	-	-	-	H	H	H	H	H	H	H	H	H	H	H	-	-	-	-	-	-	B
2016FS_5-65	1	1	6	6	6	1	0	0		A	A	A	A	A	A	A	H	B	H	-	-	A	A	A	A	A	A	A	A	A	H	H	H	H	H	H	H	H	H	H	H	H	H	H	H	H	H	H	H
2016FS_5-66	0	0	0	0	0	0	0	0		B	B	B	B	A	A	A	H	H	H	H	H	H	H	H	H	H	H	H	H	H	H	H	H	H	H	H	H	H	H	H	H	H	H	H	H	H	H	A	-
2016FS_5-67	0	0	0	0	0	0	0	0		H	H	H	H	H	H	H	H	H	H	-	-	A	A	A	A	A	A	A	A	A	H	-	-	A	A	A	-	-	-	H	H	H	H	H	H	H	H	-	A
2016FS_5-68	1	19	7.42	141	13	16	7	0		H	H	H	H	A	A	A	H	H	H	H	H	A	A	A	A	A	A	A	A	A	H	-	-	A	A	A	A	A	-	-	H	H	H	H	H	H	H	H	H
2016FS_5-69	1	7	10.43	73	16	16	19	8		B	B	B	B	A	A	A	H	H	-	A	H	A	A	A	A	A	A	A	A	A	H	H	H	H	H	H	H	H	H	H	H	H	H	H	H	H	H	H	H
2016FS_5-70	1	2	3.4	6.8	3.5	0	0	0		B	B	-	-	H	H	H	B	B	-	-	-	-	-	-	-	-	-	-	-	-	-	-	-	-	-	-	A	H	H	H	H	H	H	H	H	H	H	-	-
2016FS_5-71	1	6	8.67	52	14	7	0	0		H	H	H	H	H	H	H	H	H	H	-	-	A	A	A	A	A	A	A	A	A	-	-	-	-	-	H	A	A	A	A	A	A	A	A	A	A	A	A	A
2016FS_5-72	1	1	9.5	9.5	9.5	1	0	0		H	H	H	H	H	H	H	B	B	-	A	A	A	A	A	A	A	A	A	A	A	H	A	A	A	A	A	A	A	A	A	A	A	A	A	A	A	A	A	A
2016FS_5-73	0	0	0	0	0	0	0	0		B	B	B	B	B	B	B	B	B	B	B	B	B	B	B	B	B	B	B	B	B	B	H	H	B	B	B	H	H	H	H	H	H	H	H	H	H	H	H	H
2016FS_6-1	1	9	11.22	101	27	12	3	0		H	H	H	H	H	H	H	H	H	A	A	A	A	A	A	A	A	A	A	A	A	H	H	H	H	B	B	H	H	H	H	H	H	H	H	H	H	H	H	A
2016FS_6-2	1	10	7.2	72	11	15	2	0		H	H	H	H	H	H	H	H	H	A	-	H	H	H	H	H	H	H	H	H	H	H	H	H	H	H	H	H	H	H	H	H	H	H	H	H	H	H	H	H
2016FS_6-3	0	0	0	0	0	0	0	0		B	B	B	B	H	H	H	H	H	A	A	A	A	A	A	A	A	A	A	A	A	H	A	A	A	A	A	A	H	H	H	H	H	H	H	H	H	H	H	H
2016FS_6-4	0	0	0	0	0	0	0	0		A	A	A	A	A	A	A	H	H	-	-	-	A	A	A	A	A	A	A	A	A	A	A	A	A	A	A	H	A	A	A	A	A	A	A	A	A	A	A	A
2016FS_6-5	1	3	5.17	15.5	7	5	0	0		H	H	H	H	H	H	H	H	H	H	H	H	H	H	H	H	H	H	H	H	H	H	H	H	H	B	B	-	H	H	-	B	B	B	B	B	B	B	B	B
2016FS_6-6	1	4	6.25	25	10	2	1	0		H	H	H	H	H	H	H	H	H	-	A	A	H	H	H	H	H	H	H	H	H	H	H	H	H	H	H	H	H	H	H	H	H	H	H	H	H	H	H	H
2016FS_6-7	1	6	4.33	26	8	2	0	0		H	H	H	H	H	H	H	H	H	A	A	A	A	A	A	A	A	A	A	A	A	H	-	-	A	A	A	A	A	A	A	H	H	A	A	A	A	A	A	A
2016FS_6-8	1	6	6.25	37.5	9	0	0	0		H	H	H	H	H	H	H	H	H	H	-	A	-	-	-	-	-	-	-	-	-	H	H	H	H	H	H	H	H	H	H	H	H	H	H	H	H	H	H	H
2016FS_6-9	1	6	11.05	66.3	27.5	14	9	0		B	B	B	B	A	A	A	H	H	H	H	H	H	H	H	H	H	H	H	H	H	H	H	H	H	H	H	H	H	H	H	B	B	B	B	B	B	B	B	B
2016FS_6-10	1	2	6.25	12.5	6.5	0	0	0		H	H	H	H	H	H	H	H	H	H	A	A	H	H	H	H	H	H	H	H	H	H	H	H	H	H	H	H	H	H	H	H	H	H	H	H	H	H	H	B
2016FS_6-11	0	0	0	0	0	0	0	0		A	A	A	A	A	A	A	H	H	H	A	-	-	-	-	-	-	-	-	-	-	H	H	H	H	H	H	H	H	H	A	H	H	H	H	H	H	H	H	H
2016FS_6-12	1	32	10.77	344.5	42	15	5	1		H	H	H	H	H	H	H	H	H	A	A	A	A	A	A	A	A	A	A	A	A	-	H	H	H	H	H	H	H	H	H	H	H	H	H	H	H	H	H	H
2016FS_6-13	0	0	0	0	0	0	0	0		A	A	A	A	A	A	A	H	H	H	H	H	H	H	H	H	H	H	H	H	H	H	A	A	H	H	H	H	H	H	H	H	H	H	H	H	H	H	H	H
2016FS_6-14	1	10	8.51	85.1	13	4	0	0		H	H	H	H	H	H	H	H	H	A	A	A	A	A	A	A	A	A	A	A	A	H	A	A	A	A	A	A	A	A	A	H	H	A	A	A	A	A	A	A
2016FS_6-15	1	4	5.65	22.6	6.2	3	3	0		H	H	H	H	H	H	H	H	H	A	A	A	A	A	A	A	A	A	A	A	A	A	A	A	A	A	A	A	A	A	A	A	A	A	A	A	A	A	A	A
2016FS_6-16	1	4	7.25	29	10	4	2	0		H	H	H	H	H	H	H	H	H	H	H	H	H	H	H	H	H	H	H	H	H	H	H	H	H	H	H	H	H	H	H	H	H	H	H	H	H	H	H	H
2016FS_6-17	1	4	8	32	11	4	0	0		H	H	H	H	H	H	H	H	H	A	A	A	A	A	A	A	A	A	A	A	A	H	-	A	A	A	A	A	H	-	-	-	-	A	A	A	A	A	A	A
2016FS_6-18	1	2	5.7	11.4	8.7	0	0	0		H	H	H	H	A	A	A	H	H	A	A	A	A	A	A	A	A	A	A	A	A	A	A	A	A	A	A	A	A	A	A	H	H	A	-	H	H	H	A	A
2016FS_6-19	0	0	0	0	0	0	0	0		B	B	B	-	-	-	-	-	-	A	H	H	H	H	H	H	H	H	H	H	H	H	H	H	H	H	H	H	H	H	H	H	H	B	B	H	H	H	B	H
2016FS_6-20	1	2	6.5	13	9	1	0	0		H	H	H	H	H	H	H	H	H	A	A	A	A	A	A	A	A	A	A	A	A	-	H	H	A	H	H	H	H	H	A	H	H	A	A	A	A	A	A	A
2016FS_6-21	1	14	5.29	74	11	10	4	0		H	H	H	H	A	A	A	H	H	H	A	A	A	A	A	A	A	A	A	A	A	H	H	H	H	H	H	B	H	H	H	H	H	H	H	H	H	H	H	H
2016FS_6-22	0	0	0	0	0	0	0	0		H	H	H	H	H	H	H	H	H	H	A	A	A	A	A	A	A	A	A	A	A	A	H	H	H	H	H	H	H	H	H	H	H	H	B	H	H	H	B	-
2016FS_6-23	1	8	7.8	62.4	12.5	8	2	0		B	B	B	B	A	A	A	H	H	H	-	-	-	-	-	-	-	-	-	-	-	A	H	H	B	B	B	H	B	B	B	B	B	B	B	B	B	B	B	B
2016FS_6-24	1	5	3.8	19	7	0	0	0		H	H	H	H	H	H	H	H	H	H	H	H	H	H	H	H	H	H	H	H	H	A	A	A	A	A	A	A	A	A	A	A	A	A	A	A	A	H	A	H
2016FS_6-25	1	29	9.74	282.5	33	21	18	5		H	H	H	H	H	H	H	H	H	H	H	H	H	H	H	H	H	H	H	H	H	H	H	H	H	H	H	H	H	H	H	B	B	B	-	H	H	H	B	H
2016FS_6-26	1	11	11.86	130.5	30	14	11	5		H	H	H	H	H	H	H	H	H	A	A	A	A	A	A	A	A	A	A	A	A	A	A	A	A	A	A	A	A	A	A	A	A	A	A	A	A	A	A	A
2016FS_6-27	1	8	8.55	68.4	11	11	6	2		H	H	H	H	A	A	A	H	H	A	A	A	A	A	A	A	A	A	A	A	A	H	H	H	H	H	H	H	H	H	H	H	H	H	H	H	H	H	H	B
2016FS_6-28	0	0	0	0	0	0	0	0		H	B	H	H	H	H	H	B	B	-	A	A	H	H	H	H	H	H	H	H	H	H	A	A	A	A	A	A	-	-	-	H	H	A	A	A	A	A	A	A
2016FS_6-29	1	6	8.03	48.2	11	9	4	0		H	H	H	H	H	H	H	H	H	A	A	-	H	H	H	H	H	H	H	H	H	H	H	H	H	H	H	H	H	H	H	H	H	H	B	H	H	H	H	H
2016FS_6-30	1	2	17.05	34.1	25	3	1	0		H	H	H	H	B	B	B	B	B	A	A	A	A	A	A	A	A	A	A	A	A	A	H	H	H	H	H	H	H	H	H	H	H	H	H	H	H	H	H	H
2016FS_6-31	1	4	12.05	48.2	19.1	0	0	0		H	H	H	H	H	H	H	H	H	H	A	A	H	H	H	H	H	H	H	H	H	H	-	A	A	A	A	A	A	A	A	A	A	A	A	A	A	A	A	H
2016FS_6-32	0	0	0	0	0	0	0	0		A	A	A	A	A	A	A	A	A	A	A	A	-	-	-	-	-	-	-	-	-	-	H	H	H	H	H	H	H	H	H	H	H	H	H	H	H	H	H	H
2016FS_6-33	1	13	10.29	133.8	15.6	13	9	0		H	H	H	H	A	A	A	H	H	H	A	A	A	A	A	A	A	A	A	A	A	H	H	H	H	H	H	H	H	H	H	H	H	H	H	H	H	H	H	H
2016FS_6-35	0	0	0	0	0	0	0	0		B	B	B	B	B	B	B	B	B	A	-	-	-	-	-	-	-	-	-	-	-	H	A	A	H	H	H	H	H	H	H	H	H	H	H	H	H	H	H	H
2016FS_6-36	1	6	4	24	7	8	0	0		H	H	H	H	A	A	A	H	H	A	A	A	A	A	A	A	A	A	A	A	A	A	A	A	A	A	A	A	A	A	A	A	A	-	-	H	H	H	H	H
2016FS_6-37	0	0	0	0	0	0	0	0		B	B	B	B	B	B	B	B	B	B	-	-	-	-	-	-	-	-	-	-	-	H	H	H	H	H	H	H	H	H	H	H	H	B	B	B	B	B	B	B
2016FS_6-38	1	10	9.8	98	14	14	6	0		H	H	H	H	H	H	H	H	H	H	H	H	H	H	H	H	H	H	H	H	H	H	H	A	B	B	B	H	H	H	H	H	H	H	H	H	H	H	H	H
2016FS_6-39	1	3	3	9	4	3	0	0		H	H	H	H	H	H	H	H	H	A	A	A	A	A	A	A	A	A	A	A	A	H	H	H	H	H	H	B	H	H	H	H	H	H	B	H	H	H	A	A
2016FS_6-40	1	5	8.82	44.1	10	9	6	0		H	H	H	H	A	A	A	H	H	H	A	A	H	H	H	H	H	H	H	H	H	H	H	H	H	H	H	H	H	H	H	H	H	H	H	H	H	H	H	H
2016FS_6-41	1	16	16.23	259.6	25.4	28	19	0		H	H	H	H	A	A	A	H	-	A	H	H	A	A	A	A	A	A	A	A	A	A	H	H	H	H	H	B	H	H	H	H	H	H	H	H	H	H	H	H
2016FS_6-42	1	16	6.56	105	12	12	0	0		H	H	H	H	H	H	H	B	B	H	-	A	A	A	A	A	A	A	A	A	A	H	H	H	H	H	H	H	H	H	H	H	H	H	H	H	H	H	H	H
2016FS_6-43	1	3	3.33	10	4	3	0	0		H	H	H	H	H	H	H	H	H	A	H	-	-	-	-	-	-	-	-	-	-	-	-	-	B	B	B	B	B	B	B	B	B	B	H	B	B	B	B	B
2016FS_6-44	0	0	0	0	0	0	0	0		H	H	H	H	H	H	H	-	-	A	-	-	-	-	-	-	-	-	-	-	-	H	-	-	A	H	H	-	A	A	A	A	A	-	-	H	H	H	-	A
2016FS_6-45	1	1	3.1	3.1	3.1	0	0	0		H	H	H	H	-	-	-	B	B	-	-	A	A	A	A	A	A	A	A	A	A	H	H	H	H	H	H	H	H	H	H	H	H	H	B	H	H	H	H	H
2016FS_6-46	1	5	7.62	38.1	14.5	8	3	0		H	H	H	H	H	H	H	H	H	A	A	A	A	A	A	A	A	A	A	A	A	H	H	H	H	H	H	H	-	-	-	B	B	B	B	B	B	B	B	-
2016FS_6-47	0	0	0	0	0	0	0	0		H	H	H	H	H	H	H	H	H	A	A	A	-	-	-	-	-	-	-	-	-	H	H	H	H	H	H	B	-	-	H	H	H	H	H	H	H	H	H	H
2016FS_6-48	0	0	0	0	0	0	0	0		H	H	H	H	-	-	-	B	B	A	A	A	A	A	A	A	A	A	A	A	A	H	H	H	H	H	H	H	H	H	H	H	H	H	H	H	H	H	H	H
2016FS_6-49	1	1	1.8	1.8	1.8	1	0	0		H	H	H	H	A	A	A	H	H	H	A	A	A	A	A	A	A	A	A	A	A	A	A	A	A	A	A	A	A	A	A	A	A	A	A	H	H	H	A	A
2016FS_6-50	0	0	0	0	0	0	0	0		A	A	A	A	H	H	H	H	H	-	-	-	A	A	A	A	A	A	A	A	A	H	H	H	H	H	H	H	H	H	H	H	H	H	H	H	H	H	H	B
2016FS_6-51	1	1	4.5	4.5	4.5	0	0	0		H	H	H	H	H	H	H	H	H	A	A	A	-	-	-	-	-	-	-	-	-	H	-	-	A	A	A	A	A	A	A	A	A	H	A	A	A	A	A	A
2016FS_6-52	1	29	15.12	438.5	36	35	16	3		B	B	B	B	B	B	B	B	B	A	H	H	H	H	H	H	H	H	H	H	H	H	H	H	B	B	B	B	B	B	B	B	B	B	B	B	B	B	B	B
2016FS_6-53	1	4	6.08	24.3	7.8	6	1	0		B	B	B	B	H	H	H	H	H	-	A	A	H	H	H	H	H	H	H	H	H	H	H	H	H	H	H	B	B	B	B	B	B	B	B	B	B	B	H	B
2016FS_6-54	1	1	3.5	3.5	3.5	1	0	0		H	H	H	H	H	H	H	H	H	A	H	A	H	H	H	H	H	H	H	H	H	H	H	H	H	H	H	H	H	H	H	H	H	H	H	H	H	H	H	H
2016FS_6-55	1	12	8.21	98.5	18	8	5	0		H	H	H	H	H	H	H	-	-	A	A	A	A	A	A	A	A	A	A	A	A	H	H	H	H	H	H	H	H	H	H	H	H	H	H	H	H	H	H	H
2016FS_6-56	1	10	10.15	101.5	22.1	23	3	0		H	H	H	H	B	B	B	B	B	A	A	A	A	A	A	A	A	A	A	A	A	H	H	H	H	H	H	-	-	-	B	B	B	B	B	H	H	H	H	H
2016FS_6-57	1	22	10.66	234.5	21	38	27	7		H	H	H	H	H	H	H	B	B	H	H	H	A	A	A	A	A	A	A	A	A	H	A	A	A	A	A	A	A	A	A	A	A	A	A	-	-	-	H	H
2016FS_6-58	1	5	10.62	53.1	22	6	2	0		B	B	B	B	H	H	H	H	H	H	H	H	A	A	A	A	A	A	A	A	A	H	A	A	A	A	A	-	-	-	-	H	H	A	A	A	A	A	A	A
2016FS_6-60	0	0	0	0	0	0	0	0		B	B	B	B	H	H	H	H	H	-	A	A	-	-	-	-	-	-	-	-	-	H	H	H	H	H	H	B	B	B	B	B	B	B	B	B	B	B	B	-
2016FS_6-61	1	14	7.04	98.5	15	9	5	0		H	H	H	H	H	H	H	H	H	H	H	H	H	H	H	H	H	H	H	H	H	H	H	H	H	H	H	H	H	H	H	H	H	H	H	H	H	H	H	H
2016FS_6-62	1	3	4.3	12.9	7.1	3	2	0		B	B	B	B	A	A	A	H	H	A	A	A	A	A	A	A	A	A	A	A	A	H	H	H	H	H	H	H	H	H	A	H	H	H	H	H	H	H	H	H
2016FS_6-63	1	5	5.96	29.8	6.2	1	0	0		A	A	A	A	A	A	A	H	H	A	A	A	-	-	-	-	-	-	-	-	-	H	H	H	H	H	H	H	H	-	A	H	H	H	H	H	H	H	B	-
2016FS_6-64	1	14	12.65	177.1	32	10	2	0		H	H	H	-	A	A	A	H	H	A	-	-	-	-	-	-	-	-	-	-	-	-	-	-	H	H	H	-	B	-	-	H	H	H	H	H	H	H	H	H
2016FS_6-65	0	0	0	0	0	0	0	0		H	H	H	H	H	H	H	H	H	H	H	H	H	H	H	H	H	H	H	H	H	H	H	H	H	H	H	H	H	H	H	H	H	H	H	H	H	H	H	A
2016FS_6-67	1	8	8.04	64.3	29	7	3	0		H	H	H	H	A	A	A	H	H	A	A	A	H	H	H	H	H	H	H	H	H	H	H	H	H	H	H	H	H	H	H	H	H	H	H	H	H	H	H	H
2016FS_6-68	1	3	3.8	11.4	4.1	0	0	0		H	H	H	H	A	A	A	H	H	A	A	A	A	A	A	A	A	A	A	A	A	H	H	H	H	H	H	H	H	H	H	H	H	H	H	H	H	H	H	H
2016FS_6-70	1	6	7.15	42.9	14.4	1	0	0		H	H	H	H	H	H	H	H	H	A	A	A	A	A	A	A	A	A	A	A	A	H	A	A	H	H	H	H	H	H	H	H	H	H	H	H	H	H	H	H
2016FS_6-71	0	0	0	0	0	0	0	0		H	H	H	H	H	H	H	H	H	A	A	A	A	A	A	A	A	A	A	A	A	A	A	A	A	A	A	A	A	A	A	A	A	A	A	A	A	A	A	A
2016FS_6-72	1	4	5.3	21.2	7.1	6	4	0		B	B	B	B	H	H	H	H	H	H	H	H	H	H	H	H	H	H	H	H	H	H	H	H	H	H	H	H	H	H	H	H	H	H	H	H	H	H	H	H
2016FS_6-73	1	6	3.37	20.2	4.1	6	0	0		H	H	H	H	H	H	H	H	H	A	H	H	A	A	A	A	A	A	A	A	A	H	H	H	H	H	H	B	B	B	B	B	B	B	H	-	B	B	B	B
2016FS_7-1	1	3	8.93	26.8	12	5	2	0		H	H	H	H	A	A	A	H	H	A	A	A	-	-	-	-	-	-	-	-	-	H	A	A	A	A	A	A	A	A	A	H	H	A	A	-	-	-	H	H
2016FS_7-2	0	0	0	0	0	0	0	0		B	B	B	B	H	H	H	H	H	H	A	A	A	A	A	A	A	A	A	A	A	A	A	A	-	-	-	-	-	-	-	B	B	B	B	H	H	H	-	-
2016FS_7-3	1	6	9.67	58	24	12	14	0		H	H	H	H	A	A	A	H	H	A	A	A	A	A	A	A	A	A	A	A	A	H	-	-	A	A	A	A	A	A	A	A	A	A	A	A	A	A	A	A
2016FS_7-4	1	3	4.67	14	9	0	0	0		B	B	B	B	A	A	A	H	H	-	-	-	-	-	-	-	-	-	-	-	-	B	-	-	-	-	-	H	H	H	A	H	H	H	H	H	H	H	H	B
2016FS_7-5	0	0	0	0	0	0	0	0		H	H	H	H	H	H	H	H	H	H	-	A	-	-	-	-	-	-	-	-	-	H	H	H	H	H	H	H	H	H	H	H	H	-	B	H	H	H	H	H
2016FS_7-6	1	1	7.2	7.2	7.2	0	0	0		H	H	H	H	H	H	H	H	H	H	H	H	H	H	H	H	H	H	H	H	H	H	-	-	-	A	-	H	-	-	A	A	A	A	A	A	A	A	A	-
2016FS_7-7	1	3	7.67	23	15	0	0	0		H	H	H	H	H	H	H	H	H	A	A	A	-	-	-	-	-	-	-	-	-	H	-	-	A	A	A	-	-	-	-	H	H	H	H	-	-	-	A	A
2016FS_7-8	1	13	10.2	132.6	20.5	11	5	0		H	H	H	H	H	H	H	B	B	A	A	A	A	A	A	A	A	A	A	A	A	A	-	-	H	H	H	H	H	H	H	H	H	H	H	H	H	H	H	H
2016FS_7-9	0	0	0	0	0	0	0	0		H	H	H	H	H	H	H	-	-	A	-	H	H	H	H	H	H	H	H	H	H	H	H	H	H	H	H	H	H	H	H	H	H	H	H	H	H	H	B	H
2016FS_7-10	1	3	4.83	14.5	6	0	0	0		B	B	B	B	H	H	H	B	B	A	A	A	H	H	H	H	H	H	H	H	H	A	A	A	H	H	H	H	H	H	A	H	H	H	H	H	H	H	H	H
2016FS_7-11	1	2	6	12	6	1	0	0		H	H	H	H	A	A	A	H	H	A	A	A	-	-	-	-	-	-	-	-	-	B	-	-	-	-	-	H	H	H	H	H	H	A	-	H	H	H	H	H
2016FS_7-12	1	11	9.74	107.1	16.3	7	3	0		H	H	H	H	H	H	H	H	H	A	A	A	A	A	A	A	A	A	A	A	A	A	A	A	A	A	A	H	-	-	A	A	A	A	A	A	A	-	H	A
2016FS_7-13	1	7	10.57	74	17	9	2	0		H	H	H	H	A	A	A	H	H	A	A	A	A	A	A	A	A	A	A	A	A	A	A	A	H	H	H	H	H	H	H	H	H	H	B	H	H	H	H	H
2016FS_7-14	1	10	9.1	91	22	7	0	0		B	B	B	B	H	H	H	H	H	H	H	H	H	H	H	H	H	H	H	H	H	H	H	H	B	B	B	H	H	H	H	H	H	H	H	H	H	H	H	H
2016FS_7-15	1	5	4.54	22.7	9	5	0	0		H	H	H	H	H	H	H	H	H	H	A	A	H	H	H	H	H	H	H	H	H	A	H	H	B	B	B	H	H	H	H	H	H	H	H	H	H	H	H	B
2016FS_7-16	1	4	5.88	23.5	7.5	1	0	0		H	H	H	H	H	H	H	H	H	H	H	H	-	-	-	-	-	-	-	-	-	A	A	A	A	A	A	A	A	A	A	A	A	A	A	A	A	A	A	A
2016FS_7-17	0	0	0	0	0	0	0	0		H	H	H	H	A	A	A	H	H	A	A	A	A	A	A	A	A	H	H	H	H	A	A	A	A	A	A	A	A	A	A	A	A	A	A	A	A	A	A	A
2016FS_7-18	0	0	0	0	0	0	0	0		H	H	H	H	H	H	H	H	H	-	A	A	A	A	A	A	A	A	A	A	A	H	-	-	A	A	A	A	A	A	A	A	A	A	A	A	A	A	A	A
2016FS_7-19	0	0	0	0	0	0	0	0		B	B	B	B	H	H	H	B	B	H	H	H	-	-	-	-	-	-	-	-	-	-	-	-	-	-	-	-	-	-	-	B	B	B	B	-	-	-	-	-
2016FS_7-21	1	2	4.5	9	6	3	0	0		H	H	H	H	A	A	A	H	H	H	H	H	B	B	B	B	B	B	B	B	B	-	-	-	H	H	H	H	H	H	H	A	A	A	A	A	A	A	A	A
2016FS_7-22	1	12	6.08	73	9	13	0	0		H	H	H	H	H	H	H	H	H	A	A	H	H	H	H	H	H	H	H	H	H	H	-	-	-	-	-	-	A	A	A	A	A	A	A	A	A	A	A	H
2016FS_7-23	1	2	3	6	4	0	0	0		H	H	H	H	-	-	-	-	-	A	A	A	A	A	A	A	A	A	A	A	A	H	H	H	H	H	H	-	B	B	B	B	B	B	B	B	B	B	B	B
2016FS_7-24	1	4	4.25	17	5	1	0	0		H	H	H	H	H	H	H	H	H	A	A	A	A	A	A	A	A	A	A	A	-	H	A	A	A	A	A	A	A	A	A	A	A	A	A	A	A	A	A	A
2016FS_7-25	0	0	0	0	0	0	0	0		H	H	H	H	H	H	H	H	H	H	H	H	A	A	A	A	A	A	A	A	A	-	H	H	H	H	H	H	H	-	A	H	H	H	H	H	H	H	B	B
2016FS_7-26	1	27	10.2	275.5	17.9	22	4	0		H	H	H	H	H	H	H	H	H	-	-	-	A	A	A	A	A	A	A	A	A	-	-	-	-	-	-	H	H	H	H	H	H	H	H	H	H	H	H	H
2016FS_7-27	1	4	5.65	22.6	6.7	3	1	0		H	H	H	H	H	H	H	H	H	A	A	A	H	H	H	H	H	H	H	H	H	H	H	H	H	H	H	H	H	H	H	H	H	H	H	H	H	H	H	H
2016FS_7-28	0	0	0	0	0	0	0	0		H	H	H	H	A	A	A	H	H	A	H	H	A	A	A	A	A	A	A	A	A	H	H	H	H	H	H	B	B	B	B	B	B	B	B	H	H	H	H	H
2016FS_7-29	1	5	9.14	45.7	17	5	7	0		B	B	B	B	B	B	B	B	B	-	A	A	A	A	A	A	A	A	A	A	A	A	A	A	H	H	H	H	H	H	A	H	H	A	A	A	A	A	A	A
2016FS_7-30	1	5	6.6	33	12	4	0	0		B	B	B	B	H	H	H	-	-	B	-	-	A	A	A	A	A	A	A	A	A	H	H	H	B	B	B	H	-	-	-	B	B	B	B	B	B	B	B	B
2016FS_7-31	1	1	5.5	5.5	5.5	0	0	0		H	H	H	H	H	H	H	H	H	A	A	A	H	H	H	H	H	H	H	H	H	H	-	-	A	A	A	A	A	A	A	A	A	A	A	A	A	A	A	A
2016FS_7-32	1	2	12.45	24.9	15.4	4	2	0		H	H	H	H	H	H	H	H	H	A	H	H	-	-	-	-	-	A	A	A	A	A	H	H	H	H	H	H	H	H	H	H	H	H	H	H	H	H	H	H
2016FS_7-33	1	1	4.7	4.7	4.7	1	3	0		B	B	B	B	B	B	B	B	B	B	B	B	B	B	B	B	B	B	B	B	B	B	H	H	H	H	H	B	-	-	H	B	B	B	B	B	B	B	B	B
2016FS_7-34	0	0	0	0	0	0	0	0		H	H	H	H	B	B	B	B	B	A	H	H	-	-	-	-	-	-	-	-	-	-	A	A	A	A	A	A	A	A	A	A	A	A	A	A	A	A	A	B
2016FS_7-35	0	0	0	0	0	0	0	0		B	B	B	B	A	A	A	A	A	A	A	A	A	A	A	A	A	A	A	A	A	A	H	H	H	H	H	H	H	H	H	H	H	H	H	H	H	H	H	H
2016FS_7-36	1	1	2	2	2	1	0	0		B	B	B	B	B	B	B	B	B	-	-	-	-	-	-	-	-	-	-	-	-	-	-	-	A	A	A	H	H	H	H	H	H	H	H	H	H	H	H	H
2016FS_7-37	0	0	0	0	0	0	0	0		H	H	H	H	A	A	A	H	H	A	-	-	-	-	-	-	-	H	H	H	H	H	-	-	-	-	-	-	-	-	-	A	A	A	A	A	A	A	A	A
2016FS_7-38	0	0	0	0	0	0	0	0		B	B	B	B	A	A	A	H	H	A	A	A	A	A	A	A	A	A	A	A	A	-	-	-	H	H	H	H	H	H	H	H	H	-	-	B	B	B	-	-
2016FS_7-39	1	4	4.25	17	5	1	0	0		H	H	H	H	H	H	H	H	H	A	A	A	A	A	A	A	A	A	A	A	A	H	A	A	A	A	A	H	-	A	A	A	A	H	H	A	A	A	A	H
2016FS_7-40	1	1	4.5	4.5	4.5	1	0	0		H	H	H	H	H	H	H	H	H	A	H	H	-	-	-	-	-	-	-	-	-	A	-	-	H	H	H	H	H	H	H	H	H	H	H	H	H	H	H	H
2016FS_7-41	1	8	11.38	91	17	13	7	0		H	H	H	H	A	A	A	H	H	-	A	A	-	-	-	-	-	-	-	-	-	H	H	H	H	H	H	H	H	H	H	H	H	H	B	H	H	H	H	H
2016FS_7-42	0	0	0	0	0	0	0	0		H	H	H	H	A	A	A	H	H	A	A	A	A	A	A	A	A	A	A	A	A	H	H	H	H	H	H	B	B	B	B	B	B	B	B	H	H	H	H	B
2016FS_7-43	0	0	0	0	0	0	0	0		H	H	H	H	H	H	H	H	H	A	A	A	A	A	A	A	A	A	A	A	A	H	H	H	H	H	H	H	H	H	H	H	H	H	H	H	H	H	B	H
2016FS_7-44	1	7	13.59	95.1	24	5	0	0		B	B	B	B	H	H	H	H	H	H	H	H	H	H	H	H	H	H	H	H	H	H	H	H	H	H	H	H	H	H	H	H	H	H	H	H	H	H	H	H
2016FS_7-45	1	1	4	4	4	0	0	0		H	H	H	H	H	H	H	B	B	-	-	-	-	-	-	-	-	-	-	-	-	H	A	A	H	H	H	H	H	H	H	H	H	H	H	H	H	H	H	H
2016FS_7-46	1	3	4.73	14.2	5.7	2	1	0		H	H	H	H	H	H	H	H	H	H	A	A	-	-	-	-	-	-	-	-	-	H	-	-	A	A	A	A	A	A	A	A	A	A	A	A	A	A	A	A
2016FS_7-47	1	3	4.57	13.7	5.7	1	0	0		H	H	H	H	H	H	H	B	B	H	-	-	A	A	A	A	A	A	A	A	A	H	A	A	H	H	H	A	A	A	A	A	A	A	A	A	A	A	-	H
2016FS_7-49	1	2	2.5	5	3	0	0	0		B	B	B	B	H	H	H	H	H	A	-	-	-	-	-	-	-	-	-	-	-	-	-	-	H	H	H	H	H	H	H	H	H	H	H	H	H	H	H	H
2016FS_7-50	1	3	6.13	18.4	7.5	1	0	0		B	B	B	B	A	A	-	H	H	-	-	-	-	-	-	-	-	-	-	-	-	-	A	A	-	-	-	H	H	H	H	H	H	H	H	-	-	-	B	-
2016FS_7-51	1	1	4.5	4.5	4.5	2	0	0		H	H	H	H	B	B	B	B	B	A	A	A	A	A	A	A	A	A	A	A	A	H	A	A	A	A	A	A	A	A	A	A	A	A	A	A	A	A	A	A
2016FS_7-52	0	0	0	0	0	0	0	0		H	H	H	H	A	A	A	H	H	A	A	H	A	A	A	A	A	A	A	A	A	H	H	H	B	B	B	H	H	H	H	H	H	H	H	H	H	H	B	B
2016FS_7-53	0	0	0	0	0	0	0	0		H	H	H	H	H	H	H	H	H	-	-	-	B	B	B	B	B	B	B	B	B	B	B	B	B	B	B	B	B	B	B	B	B	B	B	B	B	B	B	B
2016FS_7-54	1	6	8.83	53	13	13	4	0		H	H	H	H	A	A	A	H	H	A	A	A	A	A	A	A	A	A	A	A	A	-	H	H	A	A	A	H	H	H	H	H	H	H	H	H	H	H	H	H
2016FS_7-55	1	4	6.5	26	7	0	0	0		H	H	H	H	A	A	A	H	H	H	H	H	H	H	H	H	H	H	H	H	H	H	A	A	H	H	H	B	B	B	B	B	B	B	B	B	B	B	B	B
2016FS_7-56	1	1	3	3	3	1	0	0		H	H	H	H	H	H	H	H	-	A	A	A	-	-	-	-	-	-	-	-	-	H	-	-	A	A	A	A	A	A	A	A	A	A	A	A	A	A	A	H
2016FS_7-57	0	0	0	0	0	0	0	0		H	H	H	H	B	B	B	B	B	-	A	A	A	A	A	A	A	A	A	A	A	A	A	A	A	A	A	A	A	A	A	A	A	A	A	A	A	A	A	A
2016FS_7-58	1	39	12.06	470.5	33	50	16	0		H	H	H	H	H	H	H	H	H	A	H	H	H	H	H	H	H	H	H	H	H	H	H	H	H	H	H	H	H	H	A	H	H	H	H	H	H	H	H	H
2016FS_7-59	1	1	2	2	2	1	0	0		H	H	H	H	A	A	A	A	A	A	H	H	H	H	H	H	H	H	H	H	H	H	A	A	A	A	A	A	A	A	A	A	A	A	A	A	A	A	A	A
2016FS_7-60	1	3	3.67	11	4	0	0	0		B	B	-	-	A	A	A	H	H	B	H	H	B	B	B	B	B	B	B	B	B	-	H	H	B	B	B	B	B	B	B	B	B	B	B	B	B	B	B	B
2016FS_7-61	1	10	10.07	100.7	17	11	2	0		B	B	B	B	B	B	B	H	H	-	-	A	A	A	A	A	A	A	A	A	A	H	H	H	H	H	H	H	H	H	H	H	H	H	H	H	H	H	H	H
2016FS_7-62	0	0	0	0	0	0	0	0		A	A	A	A	H	H	H	B	B	A	A	A	A	A	A	A	A	A	A	A	A	-	H	H	H	H	H	H	H	H	H	-	-	A	A	A	A	A	A	A
2016FS_7-63	1	2	5.5	11	6	0	0	0		H	H	H	H	B	B	B	H	H	A	A	A	A	A	A	A	A	A	A	A	A	-	H	H	H	H	H	H	H	H	H	H	H	H	H	H	H	H	H	H
2016FS_7-64	1	16	12.24	195.8	25	11	10	0		H	H	H	H	H	H	H	H	H	B	B	B	B	B	B	B	B	B	B	B	B	B	B	B	B	B	B	H	H	H	H	H	H	H	H	H	H	H	H	H
2016FS_7-65	0	0	0	0	0	0	0	0		B	B	B	B	H	H	H	H	H	A	-	-	-	-	-	-	-	-	-	-	-	H	-	-	A	A	A	A	A	A	A	A	A	A	A	A	A	A	A	A
2016FS_7-66	1	8	9.63	77	16	13	6	0		B	B	B	B	H	H	H	H	H	H	A	A	A	A	A	A	A	A	A	A	A	H	H	H	H	H	H	H	H	H	H	H	H	B	H	H	H	H	-	-
2016FS_7-67	1	17	13.97	237.5	28	19	11	0		H	H	H	H	H	H	H	-	-	B	B	B	B	B	B	B	B	B	B	B	B	B	-	-	-	-	-	-	-	-	-	-	-	A	A	A	A	A	A	-
2016FS_7-68	1	11	7.18	79	10.5	14	3	0		H	H	H	H	H	H	H	H	H	H	H	H	H	H	H	H	H	H	H	H	H	H	H	H	H	H	H	H	H	H	H	H	H	H	H	H	H	H	H	H
2016FS_7-69	1	4	4.75	19	7	4	4	1		H	H	H	H	A	A	A	A	A	A	A	A	A	A	A	A	A	A	A	A	A	A	A	A	A	A	A	A	A	A	-	H	H	A	A	A	A	A	A	H
2016FS_7-70	1	1	2	2	2	1	0	0		B	B	B	B	B	B	B	B	B	-	-	A	H	H	H	H	H	H	H	H	H	H	H	H	H	H	H	H	H	H	H	H	H	H	B	H	H	H	H	H
2016FS_7-71	1	7	3.43	24	5	4	1	0		B	B	B	B	A	A	A	H	H	A	A	A	A	A	A	A	A	A	A	A	A	H	H	H	B	B	B	-	-	-	-	H	H	B	B	B	B	B	B	B
2016FS_7-72	0	0	0	0	0	0	0	0		H	H	H	H	H	H	H	H	H	A	A	A	A	A	A	A	A	A	A	A	A	H	H	H	H	H	H	-	-	-	-	B	B	B	B	B	B	B	B	-
2016FS_7-73	0	0	0	0	0	0	0	0		H	H	H	H	H	H	H	H	H	H	-	-	A	A	A	A	A	A	A	A	A	A	-	-	B	B	B	B	B	B	B	B	B	B	B	B	B	B	B	B
2016FS_8-1	0	0	0	0	0	0	0	0		H	H	H	H	H	H	H	H	H	A	-	H	H	H	H	H	H	H	H	H	H	H	H	H	H	H	H	H	H	H	H	H	H	B	B	H	H	H	H	H
2016FS_8-2	0	0	0	0	0	0	0	0		H	H	H	H	A	A	A	H	H	A	A	A	A	A	A	A	A	A	A	A	A	H	H	H	H	H	H	H	H	H	H	H	H	H	H	H	H	H	H	H
2016FS_8-3	1	1	2	2	2	2	0	0		H	H	H	H	H	H	H	H	H	H	H	H	A	A	A	A	A	A	A	A	A	H	H	H	H	H	H	H	H	H	H	H	H	H	H	H	H	H	H	H
2016FS_8-4	1	16	4.94	79	15	3	0	0		H	H	H	H	A	A	A	A	A	A	A	A	H	H	H	H	H	H	H	H	H	A	H	H	H	H	H	H	H	H	H	H	H	B	B	B	B	B	B	B
2016FS_8-5	1	6	6.83	41	13	6	1	0		H	H	H	-	A	A	A	H	H	A	A	A	A	A	A	A	A	A	A	A	-	-	H	H	H	H	H	H	H	H	H	H	H	H	H	H	H	H	H	H
2016FS_8-6	1	3	2.17	6.5	3	0	0	0		H	H	H	H	H	H	H	H	H	A	A	A	A	A	A	A	A	A	A	A	A	H	H	H	H	H	H	H	H	H	H	H	H	H	H	H	H	H	A	A
2016FS_8-7	1	2	3	6	4	2	0	0		H	H	H	H	H	H	H	-	-	A	A	A	A	A	A	A	A	A	A	A	A	A	H	H	A	H	H	H	H	H	H	-	-	-	A	A	A	A	A	A
2016FS_8-8	1	3	6.97	20.9	8.9	8	0	0		A	A	A	A	A	A	A	A	A	A	A	A	A	A	A	A	A	A	A	A	A	-	H	H	H	H	H	H	H	H	H	H	H	H	H	-	-	-	-	-
2016FS_8-9	1	2	8.5	17	8.5	0	0	0		H	H	H	H	H	H	H	-	-	-	-	-	A	A	A	A	A	A	A	A	A	A	A	A	A	A	A	A	A	A	A	A	A	A	A	A	A	A	A	A
2016FS_8-10	1	3	3.33	10	4	0	0	0		H	H	-	-	A	A	A	H	H	A	A	A	A	A	A	A	A	A	A	A	A	H	-	-	A	A	A	A	A	A	A	A	A	A	A	A	A	A	A	A
2016FS_8-11	0	0	0	0	0	0	0	0		H	H	H	H	H	H	H	B	B	A	A	A	A	A	A	A	A	A	A	A	A	A	-	-	H	H	H	H	H	H	H	H	H	H	H	H	H	H	H	H
2016FS_8-12	1	9	6.33	57	11	5	0	0		H	H	H	H	H	H	H	H	H	H	H	H	H	H	H	H	H	H	H	H	H	H	H	H	H	H	H	H	H	H	H	H	H	H	H	H	H	H	-	B
2016FS_8-13	1	7	11.14	78	25	12	16	4		H	-	-	-	B	B	B	B	B	B	A	A	A	A	A	A	A	A	A	A	A	A	A	A	A	A	A	A	A	A	A	H	H	H	H	H	H	H	H	H
2016FS_8-14	1	2	7.5	15	8	0	0	0		A	A	A	A	A	A	A	A	A	A	H	H	H	H	H	H	H	H	H	H	H	H	-	-	-	-	-	-	-	-	-	-	-	A	-	-	-	-	-	H
2016FS_8-15	1	11	6.09	67	10	4	0	0		H	H	H	H	H	H	H	-	-	A	H	H	H	H	H	H	H	H	H	H	H	H	H	H	H	H	H	H	H	H	H	H	H	H	H	H	H	H	A	H
2016FS_8-16	0	0	0	0	0	0	0	0		B	B	B	B	B	B	B	B	B	A	H	H	A	A	A	A	A	A	A	A	A	H	A	A	A	A	A	A	A	H	A	A	A	A	A	A	-	-	H	H
2016FS_8-17	1	2	4.7	9.4	5.4	1	1	0		B	B	B	B	-	-	-	-	-	-	-	-	-	-	-	-	-	-	-	-	-	-	A	A	A	A	A	A	A	A	H	H	H	H	H	H	H	H	H	H
2016FS_8-18	1	6	7.33	44	12.5	5	1	0		B	B	B	-	A	A	A	H	H	H	-	A	A	A	A	A	A	A	A	A	A	A	A	A	A	A	A	A	A	A	A	A	A	A	A	A	A	A	A	A
2016FS_8-19	1	4	5	20	8	4	0	0		H	H	H	H	A	A	A	H	H	A	A	A	A	A	A	A	A	A	A	A	A	A	A	A	A	A	A	A	A	A	A	A	A	A	A	A	A	A	A	A
2016FS_8-20	1	1	2	2	2	0	0	0		B	B	B	B	B	B	B	B	B	B	B	B	B	B	B	B	B	B	B	B	B	B	B	B	B	B	B	B	B	B	B	B	B	B	B	B	B	B	B	B
2016FS_8-21	0	0	0	0	0	0	0	0		H	H	H	H	H	H	H	H	H	H	H	H	H	H	H	H	H	H	H	H	H	H	H	H	H	H	H	H	H	H	H	H	H	H	H	H	H	H	H	H
2016FS_8-22	1	1	2	2	2	0	0	0		A	A	A	A	A	A	A	H	-	A	A	A	A	A	A	A	A	A	A	A	A	H	-	-	A	A	A	A	A	A	A	A	A	A	A	A	A	A	A	A
2016FS_8-23	1	13	9.73	126.5	27	15	5	0		H	H	H	H	H	H	H	-	-	A	A	A	H	H	H	H	H	H	H	H	H	A	-	-	H	H	H	H	H	H	H	H	H	H	B	H	H	H	H	H
2016FS_8-24	1	6	10.67	64	21	8	3	0		H	H	H	H	H	H	H	H	H	A	A	A	A	A	A	A	A	A	A	A	A	A	A	A	H	H	H	H	H	H	H	H	H	H	H	H	H	H	H	H
2016FS_8-25	1	3	3.33	10	4	0	0	0		H	H	H	H	H	H	H	B	B	A	A	A	A	A	A	A	A	A	A	A	A	H	A	A	A	A	A	A	A	A	A	A	A	A	A	A	A	A	A	A
2016FS_8-26	1	1	10	10	10	0	0	0		A	A	A	A	A	A	A	A	A	A	A	A	A	A	A	A	A	A	A	A	A	A	-	-	-	B	B	B	B	B	B	B	B	B	B	B	B	B	B	B
2016FS_8-27	1	2	4.5	9	7	5	1	0		B	B	B	B	A	A	A	-	-	-	-	-	-	-	-	-	-	-	-	-	-	-	B	B	B	B	B	-	H	-	-	B	B	B	B	B	B	B	B	B
2016FS_8-28	1	1	2	2	2	0	0	0		H	H	H	H	H	H	H	-	-	A	A	A	-	-	-	-	-	-	-	-	-	-	H	H	H	H	H	H	H	H	H	H	H	H	B	H	H	H	H	H
2016FS_8-29	1	16	8.31	133	23	21	9	0		H	H	H	H	H	H	H	H	H	H	H	H	H	H	H	H	H	H	H	H	H	H	H	H	H	H	H	H	H	H	H	H	H	H	H	H	H	H	H	H
2016FS_8-30	1	3	5.67	17	7.7	0	0	0		H	H	H	H	A	A	A	H	H	A	A	A	A	A	A	A	A	A	A	A	A	A	H	H	H	H	H	H	H	H	H	H	H	H	H	H	H	H	H	H
2016FS_8-31	0	0	0	0	0	0	0	0		A	A	A	A	A	A	A	H	H	A	A	A	A	A	A	A	A	A	A	A	A	A	-	-	H	H	H	H	H	H	H	H	H	H	H	H	H	H	H	H
2016FS_8-32	0	0	0	0	0	0	0	0		H	H	-	-	A	A	A	A	A	A	A	A	A	A	A	A	A	A	A	A	A	H	-	-	A	A	A	A	A	A	A	A	A	A	A	H	H	H	-	-
2016FS_8-33	1	10	13.91	139.1	22.6	5	0	0		B	B	B	B	A	A	A	A	A	A	A	A	-	-	-	-	-	-	-	-	-	H	H	H	H	H	H	H	H	H	H	H	H	H	H	H	H	H	H	H
2016FS_8-34	0	0	0	0	0	0	0	0		H	H	H	H	A	A	A	H	H	A	A	A	A	A	A	A	A	A	A	A	A	H	A	A	A	A	A	A	A	A	A	A	A	A	A	A	A	A	A	A
2016FS_8-35	1	3	10.33	31	18	1	1	0		H	H	H	H	H	H	H	H	H	A	A	A	A	A	A	A	A	A	A	A	A	H	H	H	H	H	H	H	H	H	H	H	H	A	A	A	A	A	A	-
2016FS_8-36	0	0	0	0	0	0	0	0		H	H	H	H	H	H	H	-	-	A	A	A	A	A	A	A	A	A	A	A	A	H	H	H	H	H	H	H	H	H	H	H	H	H	H	H	H	H	H	B
2016FS_8-37	1	3	6.33	19	12	0	0	0		B	B	B	B	H	H	H	H	H	A	A	A	A	A	A	A	A	A	A	A	A	H	A	A	A	A	A	A	A	A	A	A	A	A	A	A	A	A	A	A
2016FS_8-38	1	10	9.6	96	15.6	5	0	0		H	H	H	H	H	H	H	H	H	H	H	H	H	H	H	H	H	H	H	H	H	H	H	H	H	H	H	H	H	H	H	H	H	H	H	H	H	H	H	H
2016FS_8-39	1	6	5.5	33	10	8	4	0		B	B	B	B	H	H	H	H	H	H	H	H	H	H	H	H	H	H	H	H	H	H	H	H	H	H	H	H	H	H	H	B	B	B	B	-	-	-	-	-
2016FS_8-40	1	15	9.58	143.7	28	15	3	0		B	B	B	B	B	B	B	B	B	-	A	A	A	A	A	A	A	A	A	A	A	A	A	A	H	H	H	H	H	H	H	H	H	H	H	H	H	H	H	H
2016FS_8-41	1	18	11.62	209.2	21.7	20	9	0		H	H	H	H	H	H	H	H	H	H	H	H	H	H	H	H	H	H	H	H	H	H	H	H	B	B	B	B	B	B	B	B	B	B	B	B	B	B	B	B
2016FS_8-43	1	2	4.8	9.6	5.6	2	0	0		B	B	B	B	H	H	H	-	-	A	A	A	A	A	A	A	A	A	A	A	A	H	-	-	-	-	-	-	-	-	A	A	A	A	A	A	A	A	A	A
2016FS_8-44	1	18	10.14	182.5	29	17	17	4		A	A	A	A	A	A	A	A	A	A	A	A	H	H	H	H	H	H	H	H	H	-	-	A	-	-	-	-	-	-	-	-	-	-	-	H	H	H	H	H
2016FS_8-45	1	3	5.33	16	8	0	0	0		H	H	H	H	H	H	H	H	H	A	A	A	A	A	A	A	A	A	A	A	A	A	A	A	H	H	H	H	H	H	H	H	H	H	H	H	H	H	H	H
2016FS_8-46	0	0	0	0	0	0	0	0		A	A	A	A	A	A	A	A	A	A	A	A	A	A	A	A	A	A	A	A	-	H	H	H	H	H	H	H	H	H	H	H	H	H	H	H	H	H	H	H
2016FS_8-47	1	1	10.2	10.2	10.2	1	0	0		H	H	H	H	H	H	H	B	B	A	H	H	H	H	H	H	H	H	H	H	H	H	H	H	H	H	H	H	H	H	H	H	H	H	A	H	H	H	H	B
2016FS_8-48	1	2	2.75	5.5	3	0	0	0		H	H	H	H	H	H	H	H	H	A	H	H	A	A	A	A	A	A	A	A	A	-	H	H	H	H	H	H	H	H	H	H	H	H	H	H	H	H	H	H
2016FS_8-49	0	0	0	0	0	0	0	0		H	H	H	H	H	H	H	B	B	A	A	A	A	A	A	A	A	A	A	A	A	H	H	H	B	B	B	H	-	-	-	-	-	B	B	B	B	B	B	-
2016FS_8-50	0	0	0	0	0	0	0	0		B	B	B	B	A	A	A	H	H	B	-	-	-	-	-	-	-	-	-	-	-	-	H	H	B	B	B	H	H	H	H	B	B	B	B	B	B	B	B	B
2016FS_8-51	1	9	8.94	80.5	23.5	2	1	0		B	B	B	B	B	B	B	B	B	B	-	-	-	-	-	-	-	-	-	-	-	-	-	-	-	-	-	H	-	-	-	-	-	B	B	B	B	B	B	B
2016FS_8-52	1	20	8.53	170.5	28	8	2	0		H	H	-	-	A	A	A	H	H	A	A	A	A	A	A	A	A	A	A	A	A	H	H	H	H	H	H	H	H	H	H	H	H	H	H	H	H	H	H	H
2016FS_8-53	1	2	3	6	4	2	0	0		H	H	H	H	A	A	A	H	H	A	H	H	-	-	-	-	-	-	-	-	-	A	H	H	H	H	H	H	H	H	H	H	H	H	H	H	H	H	H	H
2016FS_8-55	1	3	6.13	18.4	6.5	1	0	0		H	H	H	H	A	A	A	H	H	A	A	A	A	A	A	A	A	A	A	A	A	H	A	A	A	A	A	A	A	A	A	A	A	A	A	A	A	A	A	A
2016FS_8-56	0	0	0	0	0	0	0	0		H	H	H	H	A	A	A	H	H	A	A	A	A	A	A	A	A	A	A	A	A	A	H	H	H	H	H	H	H	H	A	H	H	H	H	H	H	H	A	A
2016FS_8-57	0	0	0	0	0	0	0	0		B	B	B	B	A	A	A	A	A	A	A	A	A	A	A	A	A	A	A	A	A	H	H	H	H	H	H	H	H	H	H	H	H	H	H	H	H	H	H	H
2016FS_8-58	1	5	5.24	26.2	6.5	8	6	0		H	H	H	H	H	H	H	H	H	A	A	A	H	H	H	H	H	H	H	H	H	A	H	H	H	H	H	H	B	B	B	H	H	B	B	B	B	B	H	H
2016FS_8-59	1	2	4.5	9	5	0	0	0		A	A	A	A	A	A	A	A	A	A	A	A	A	A	A	A	A	A	A	A	A	A	A	A	A	A	A	A	A	A	A	A	A	A	-	-	-	-	-	-
2016FS_8-60	0	0	0	0	0	0	0	0		H	H	H	H	A	A	A	H	H	H	H	H	H	H	H	H	H	H	H	H	H	H	H	H	H	H	H	H	H	H	H	H	H	H	H	H	H	H	H	H
2016FS_8-61	1	7	10.86	76	22	13	4	0		B	B	B	B	B	B	B	-	-	A	A	A	A	A	A	A	A	A	A	A	A	H	-	-	A	A	A	A	A	A	A	H	H	A	A	A	A	A	A	A
2016FS_8-62	1	2	6.15	12.3	8.2	4	0	0		B	B	B	B	H	H	H	B	B	H	A	A	A	A	A	A	A	A	A	A	A	H	-	-	A	A	A	-	-	-	-	H	-	A	-	-	-	-	-	-
2016FS_8-63	1	2	3.5	7	4	0	0	0		H	H	H	H	H	H	H	H	H	-	B	B	B	B	B	B	B	B	B	B	B	B	B	B	-	-	-	H	H	H	H	B	B	B	B	B	B	B	B	B
2016FS_8-64	1	1	5.1	5.1	5.1	0	0	0		H	H	H	H	H	H	H	-	B	B	-	-	-	-	-	-	-	-	-	-	-	-	H	H	B	B	B	B	B	B	B	B	B	B	B	B	B	B	B	B
2016FS_8-65	1	3	10.33	31	13	3	0	0		A	A	A	A	A	A	A	H	H	A	A	A	A	A	A	A	A	A	A	A	A	A	A	A	H	H	H	H	A	A	A	H	H	H	-	-	-	-	A	-
2016FS_8-66	1	5	2.6	13	4	0	0	0		H	H	H	H	-	-	-	-	-	A	A	A	A	A	A	A	A	A	A	A	A	H	H	H	H	H	H	H	H	H	H	H	H	H	B	H	H	H	A	A
2016FS_8-67	1	11	8.68	95.5	16	10	5	0		H	H	H	H	H	H	H	H	H	H	A	A	-	-	-	-	-	-	-	-	-	H	H	H	H	H	H	H	-	-	-	-	-	A	A	A	A	A	A	A
2016FS_8-68	1	1	3	3	3	0	0	0		B	B	B	B	A	A	A	A	A	A	A	A	-	-	-	-	-	-	-	-	-	-	H	H	H	H	H	H	H	H	H	H	H	H	H	H	H	H	H	H
2016FS_8-69	1	1	4	4	4	0	0	0		B	B	B	B	A	A	A	H	H	A	H	H	A	A	A	A	A	A	A	A	A	H	H	H	H	H	H	H	H	H	H	B	B	B	B	B	B	B	-	-
2016FS_8-70	0	0	0	0	0	0	0	0		H	H	H	H	H	H	H	-	-	-	-	-	-	-	-	-	-	-	-	-	-	B	-	-	-	-	-	H	H	H	H	H	H	H	H	H	H	H	H	H
2016FS_8-71	1	1	4	4	4	0	0	0		A	A	A	A	A	A	A	H	H	H	A	A	-	-	-	-	-	-	-	-	-	B	H	H	B	B	B	B	-	-	-	H	H	B	B	H	H	H	-	-
2016FS_8-72	0	0	0	0	0	0	0	0		B	B	B	B	H	H	H	H	H	H	A	A	A	A	A	A	A	A	A	A	A	A	A	A	A	A	A	A	A	A	A	A	A	A	-	-	-	-	-	H
2016FS_8-73	1	8	6.4	51.2	10.1	7	0	0		H	H	H	H	H	H	H	H	H	H	A	A	A	A	A	A	A	A	A	A	A	H	-	-	A	A	A	A	A	A	A	A	A	A	A	A	A	A	A	A
2016FS_9-1	1	13	7.69	100	12	14	1	0		B	B	B	B	A	A	A	H	H	B	-	-	-	-	-	-	-	-	-	-	-	-	A	A	A	A	A	A	A	A	A	A	A	A	A	A	A	A	A	B
2016FS_9-2	1	1	2	2	2	0	0	0		H	H	H	H	H	H	H	H	H	A	A	A	A	A	A	A	A	A	A	A	A	-	H	H	H	H	H	H	H	H	A	-	-	H	H	-	A	A	A	A
2016FS_9-3	1	4	8	32	10.1	10	4	0		H	H	H	H	H	H	H	H	-	A	A	H	H	H	H	H	H	H	H	H	H	H	H	H	H	H	H	H	H	H	H	H	H	H	H	H	H	H	H	B
2016FS_9-4	1	7	7.06	49.4	12.5	9	1	0		B	B	B	B	H	H	H	H	H	-	-	-	-	-	-	-	-	-	-	-	-	B	H	H	H	H	H	H	H	H	H	H	H	B	B	B	B	B	B	B
2016FS_9-5	1	12	5.25	63	20	14	3	0		H	H	H	-	A	A	A	H	H	A	A	A	A	A	A	A	A	A	A	A	A	H	A	A	H	H	H	H	H	H	H	H	H	H	H	H	H	H	H	H
2016FS_9-6	1	4	6.08	24.3	8	5	0	0		A	A	A	A	A	A	A	H	H	H	H	H	H	H	H	H	H	H	H	H	H	H	H	H	H	H	H	H	H	H	H	H	H	H	B	H	H	H	H	H
2016FS_9-7	0	0	0	0	0	0	0	0		B	B	B	B	B	B	B	B	B	B	B	B	B	B	B	B	B	B	B	B	B	-	H	H	H	H	H	H	H	H	H	H	H	B	H	H	H	H	H	H
2016FS_9-8	1	1	9	9	9	0	0	0		H	H	H	H	H	H	H	H	H	-	A	A	A	A	A	A	A	A	A	A	A	H	H	H	A	A	-	H	A	A	-	-	-	-	-	H	H	H	A	-
2016FS_9-9	1	14	6.21	87	10	9	2	0		H	H	H	H	H	H	H	H	H	A	A	A	A	A	A	A	A	A	A	A	A	H	H	H	H	H	H	H	H	H	H	H	H	H	H	H	H	H	H	H
2016FS_9-10	1	8	5.79	46.3	7.1	7	0	0		H	H	H	H	H	H	H	H	H	A	A	A	A	A	A	A	A	A	A	A	A	H	H	H	H	H	H	-	-	-	-	-	-	B	B	B	B	B	B	B
2016FS_9-11	1	5	8.28	41.4	14.5	9	1	0		H	H	H	H	H	H	H	H	H	A	A	A	A	A	A	A	A	A	A	A	A	H	A	A	A	A	A	A	A	A	A	A	A	A	A	A	A	A	A	A
2016FS_9-12	1	24	12.35	296.5	23.2	11	5	0		B	B	B	B	B	B	B	B	B	H	A	A	A	A	A	A	A	A	A	A	A	A	H	H	H	H	H	H	H	H	H	B	B	B	B	-	-	-	H	H
2016FS_9-13	1	5	5.4	27	6	5	0	0		B	B	B	B	A	A	A	H	H	A	A	A	A	A	A	A	A	A	A	A	A	H	H	H	H	H	H	-	-	-	-	B	B	B	B	B	B	-	-	-
2016FS_9-15	1	4	5.38	21.5	7	5	0	0		H	H	H	H	A	A	A	H	H	A	A	A	A	A	A	A	A	A	A	A	A	H	A	A	-	-	-	-	-	-	-	H	H	A	A	A	A	A	A	-
2016FS_9-16	0	0	0	0	0	0	0	0		H	H	H	H	-	-	-	B	B	H	H	H	A	A	A	A	A	A	A	A	A	H	H	H	H	H	H	H	H	H	H	H	H	H	H	H	H	H	H	H
2016FS_9-17	0	0	0	0	0	0	0	0		H	H	H	H	A	A	A	H	H	A	A	A	A	A	A	A	A	A	A	A	A	H	H	H	H	H	H	H	H	H	H	H	H	H	H	H	H	H	H	H
2016FS_9-18	1	8	14.54	116.3	30.1	9	2	0		H	H	H	H	B	B	B	-	-	-	A	A	H	H	H	H	H	H	H	H	H	A	H	H	H	H	H	H	H	H	H	H	H	H	H	H	H	H	H	H
2016FS_9-19	0	0	0	0	0	0	0	0		A	A	A	A	A	A	A	-	-	H	A	A	A	A	A	A	A	A	A	A	A	H	B	B	H	H	H	-	-	-	-	B	B	B	B	B	B	B	B	B
2016FS_9-20	1	5	14.82	74.1	23.5	6	3	1		B	B	B	B	A	A	A	H	H	A	A	A	A	A	A	A	A	A	A	A	A	H	H	H	H	H	H	H	H	H	H	H	H	H	H	H	H	H	H	H
2016FS_9-21	1	2	6	12	8	0	0	0		B	B	B	B	B	B	B	B	B	H	H	H	H	H	H	H	H	H	H	H	H	H	H	H	H	H	H	H	H	H	H	H	H	H	H	H	H	H	H	H
2016FS_9-22	1	7	7.57	53	12	9	3	1		A	A	A	A	A	A	A	H	H	-	-	-	B	B	B	B	B	B	B	B	B	-	H	H	B	B	B	H	H	H	H	B	B	B	B	H	H	H	H	B
2016FS_9-23	1	7	13.8	96.6	21.5	7	6	3		H	H	H	H	H	H	H	B	B	A	A	A	A	A	A	A	A	A	A	A	A	H	A	A	H	H	H	H	H	H	H	H	H	H	H	A	A	A	A	-
2016FS_9-24	1	4	5.25	21	9	2	0	0		H	H	H	H	A	A	A	A	A	A	A	A	A	A	A	A	A	A	A	A	A	-	H	H	H	H	H	H	H	H	-	A	A	A	-	-	-	-	-	H
2016FS_9-25	1	1	3	3	3	0	0	0		B	B	B	B	A	A	A	H	H	A	A	A	-	-	-	-	-	-	-	-	-	H	H	H	H	H	H	H	H	H	H	H	A	A	A	A	A	A	A	A
2016FS_9-26	1	18	6.81	122.5	10	30	17	0		H	H	H	H	H	H	H	B	B	A	H	H	A	A	A	A	A	A	A	A	A	H	H	H	H	H	H	H	H	H	H	B	B	B	B	B	B	B	B	B
2016FS_9-27	1	11	8.23	90.5	16	11	4	1		A	A	A	A	A	A	A	H	H	H	H	H	H	H	H	H	H	H	H	H	H	H	H	H	B	B	B	H	H	H	H	H	H	H	H	H	H	H	B	B
2016FS_9-28	1	6	6.9	41.4	12.1	7	3	0		H	H	H	H	H	H	H	H	H	H	H	H	H	H	H	H	H	H	H	H	H	H	H	H	B	B	B	-	H	-	-	B	B	B	B	B	B	B	B	B
2016FS_9-29	1	1	2	2	2	0	0	0		A	A	A	A	A	A	A	H	H	H	H	H	-	-	-	-	-	-	-	-	-	A	A	A	H	H	H	H	H	H	H	B	B	B	B	B	B	B	H	B
2016FS_9-30	1	10	10.67	106.7	14.5	22	11	2		H	H	H	-	A	A	A	H	H	A	H	H	H	H	H	H	H	H	H	H	H	H	A	A	A	A	A	A	A	A	A	A	A	A	A	A	A	H	A	A
2016FS_9-31	1	16	9.72	155.5	17	27	15	0		H	H	H	H	H	H	H	-	-	A	H	H	A	A	A	A	A	A	A	A	A	H	A	A	H	H	H	H	H	H	H	H	H	H	H	H	H	H	H	H
2016FS_9-32	1	5	6.54	32.7	7.4	5	0	0		H	H	H	H	H	H	H	H	H	A	H	H	A	A	A	A	A	A	A	A	A	H	H	H	H	H	H	H	H	H	H	B	B	B	B	B	B	B	B	B
2016FS_9-33	0	0	0	0	0	0	0	0		H	H	H	H	-	-	-	B	B	H	A	A	A	A	A	A	A	A	A	A	A	-	H	H	H	H	H	H	H	H	H	H	H	H	H	H	H	H	H	H
2016FS_9-34	0	0	0	0	0	0	0	0		H	H	H	H	H	H	H	-	-	A	A	A	A	A	A	A	A	A	A	A	A	H	A	A	A	A	A	A	A	A	A	A	A	A	A	-	-	-	-	-
2016FS_9-35	1	3	6.67	20	8	0	0	0		A	A	A	A	A	A	A	H	H	H	A	A	A	A	A	A	A	A	A	A	A	H	H	H	H	H	H	H	H	H	H	H	H	B	B	B	B	B	B	B
2016FS_9-36	0	0	0	0	0	0	0	0		B	B	B	B	H	H	H	B	B	B	B	B	B	B	B	B	B	B	B	B	B	B	B	B	B	B	B	B	B	B	B	B	B	B	B	B	B	B	B	B
2016FS_9-37	0	0	0	0	0	0	0	0		B	B	B	B	A	A	A	H	H	A	A	A	A	A	A	A	A	A	A	A	A	H	-	-	A	A	A	A	A	A	A	A	A	A	A	A	A	A	A	A
2016FS_9-38	1	3	5.67	17	9	2	0	0		B	B	B	B	H	H	H	H	H	A	H	-	A	A	A	A	A	A	A	A	A	A	H	H	H	H	H	H	H	H	H	H	H	H	H	H	H	H	H	H
2016FS_9-39	0	0	0	0	0	0	0	0		H	H	H	H	H	H	H	H	H	A	A	A	A	A	A	A	A	A	A	A	A	H	A	A	A	A	A	A	A	A	A	H	H	A	A	A	A	A	A	A
2016FS_9-40	0	0	0	0	0	0	0	0		H	H	H	H	A	A	A	H	H	A	A	A	A	A	A	A	A	A	A	A	A	-	H	H	H	H	H	H	H	H	H	H	H	H	H	H	H	H	H	H
2016FS_9-41	0	0	0	0	0	0	0	0		B	B	B	B	H	H	H	H	H	B	H	H	-	-	-	-	-	-	-	-	-	-	A	A	A	A	A	A	A	A	A	A	A	A	A	A	A	A	A	A
2016FS_9-42	1	6	4.58	27.5	8	8	2	0		B	B	B	B	A	A	A	H	H	H	H	H	H	H	H	H	H	H	H	H	H	H	H	H	H	H	H	H	H	H	H	H	H	H	H	H	H	H	H	B
2016FS_9-43	0	0	0	0	0	0	0	0		H	H	H	H	H	H	H	H	H	A	A	A	A	A	A	A	A	A	A	A	A	H	H	H	H	H	H	H	H	H	H	H	H	H	H	H	H	H	H	H
2016FS_9-44	1	4	4.33	17.3	5.5	2	0	0		B	B	B	B	B	B	B	B	B	H	H	H	H	H	H	H	H	H	H	H	H	A	H	H	H	H	H	H	H	H	H	H	H	H	H	H	H	H	H	H
2016FS_9-45	1	4	7.5	30	12	1	0	0		H	H	H	H	H	H	H	-	-	A	A	A	A	A	A	A	A	A	A	A	A	-	-	-	H	H	H	H	H	H	-	B	B	B	B	H	H	H	-	B
2016FS_9-48	0	0	0	0	0	0	0	0		H	H	H	H	H	H	H	-	-	A	A	A	A	A	A	A	A	A	A	A	A	-	H	H	H	H	H	H	H	H	H	H	H	H	H	H	H	H	H	H
2016FS_9-49	1	20	12.27	245.4	25.5	39	30	3		A	A	A	A	A	A	A	H	H	-	-	-	-	-	-	-	-	-	-	-	-	-	-	-	B	B	B	B	B	B	B	B	B	B	B	B	B	B	B	B
2016FS_9-50	1	4	5.25	21	7	7	6	0		H	H	H	H	H	H	H	-	-	A	A	A	A	A	A	A	A	A	A	A	A	H	A	A	A	A	A	A	A	A	A	A	A	A	A	A	A	A	A	A
2016FS_9-51	0	0	0	0	0	0	0	0		H	H	H	H	H	H	H	H	H	A	A	A	A	A	A	A	A	A	A	A	A	H	A	A	A	A	A	A	A	A	A	A	A	A	A	A	A	A	A	A
2016FS_9-52	1	21	10	210	27	31	13	0		B	B	B	B	B	B	B	B	B	-	H	H	-	-	-	-	-	-	-	-	-	-	A	A	A	A	A	A	A	A	-	-	-	H	A	A	A	A	A	A
2016FS_9-53	0	0	0	0	0	0	0	0		H	H	H	H	A	A	A	A	A	A	-	-	H	H	H	H	H	H	H	H	H	H	H	H	H	H	H	H	H	H	H	H	H	B	-	H	H	H	H	H
2016FS_9-54	1	7	6.57	46	11	14	2	0		H	H	H	H	H	H	H	B	B	A	H	H	A	A	A	A	A	A	A	A	A	H	H	H	H	H	H	A	H	H	H	H	H	H	H	H	H	H	H	H
2016FS_9-55	0	0	0	0	0	0	0	0		H	B	H	H	A	A	A	H	H	A	A	A	A	A	A	A	A	A	A	A	A	H	A	A	A	A	A	H	A	A	A	A	A	A	A	A	A	A	A	A
2016FS_9-56	1	2	5	10	6.5	2	0	0		B	B	B	B	H	H	H	H	H	H	H	H	H	H	H	H	H	H	H	H	H	H	H	H	H	H	H	H	H	H	H	H	H	H	H	H	H	H	H	H
2016FS_9-57	0	0	0	0	0	0	0	0		H	H	H	H	A	A	A	A	A	A	H	H	B	B	B	B	B	B	B	B	B	-	-	H	H	H	H	B	B	B	B	B	B	B	B	B	B	B	B	H
2016FS_9-58	1	6	3	18	5	3	0	0		B	B	B	B	-	-	-	-	-	-	H	H	B	B	B	B	B	B	B	B	B	-	A	A	-	-	-	H	H	H	H	H	H	H	H	H	H	H	-	B
2016FS_9-59	1	4	6.63	26.5	9	6	0	0		B	B	B	B	B	B	B	B	B	A	A	A	-	-	-	-	-	-	-	-	-	H	-	-	-	-	-	A	A	A	A	A	A	A	A	A	A	A	A	A
2016FS_9-60	0	0	0	0	0	0	0	0		H	H	H	H	H	H	H	-	-	-	A	A	-	-	-	-	-	-	-	-	-	H	-	-	A	A	A	H	A	A	A	H	H	H	H	H	H	H	H	H
2016FS_9-61	0	0	0	0	0	0	0	0		B	B	B	B	B	B	B	-	-	H	H	H	H	H	H	H	H	H	H	H	H	H	H	H	H	H	H	H	H	H	H	H	H	H	H	H	H	H	H	B
2016FS_9-62	1	17	7.53	128	15.5	23	7	0		H	H	H	H	A	A	A	B	B	A	H	H	H	H	H	H	H	H	H	H	H	H	H	H	H	H	H	H	H	H	H	H	H	H	H	H	H	H	H	B
2016FS_9-63	1	6	11.55	69.3	35.5	3	0	0		H	H	H	H	A	A	A	H	H	H	H	H	H	H	H	H	H	H	H	H	H	H	H	H	H	H	H	B	-	-	-	H	H	H	H	H	H	H	H	B
2016FS_9-64	1	14	8.86	124.1	16	34	6	0		B	B	B	B	H	H	H	H	H	A	A	A	-	-	-	-	-	-	-	-	-	H	H	H	-	-	-	-	-	-	-	-	-	B	B	-	-	-	-	H
2016FS_9-65	0	0	0	0	0	0	0	0		H	H	H	H	A	A	-	H	H	A	A	H	A	A	A	A	A	A	A	A	A	H	H	A	-	-	-	-	-	-	-	H	H	A	A	A	A	A	A	A
2016FS_9-66	1	3	5	15	6	2	2	0		H	H	H	H	H	H	H	H	H	A	A	A	A	A	A	A	A	A	A	A	A	H	H	H	A	A	A	H	-	-	A	A	A	A	A	A	A	A	A	A
2016FS_9-68	1	17	9.86	167.54	22	31	20	0		H	H	H	H	H	H	H	B	B	H	A	A	A	A	A	A	A	A	A	A	A	A	H	H	H	H	H	H	H	H	H	H	H	H	H	H	H	H	B	B
2016FS_9-69	1	5	11.8	59	26	4	2	0		B	B	B	B	H	H	H	H	B	B	H	H	-	-	-	-	-	-	-	-	-	-	B	B	B	B	B	H	H	H	H	H	H	H	H	H	H	H	H	H
2016FS_9-70	0	0	0	0	0	0	0	0		H	H	H	H	H	H	-	-	-	A	H	H	A	A	A	A	A	A	A	A	A	H	H	H	H	H	H	H	H	H	H	H	H	H	H	H	H	H	H	H
2016FS_9-71	1	3	12.97	38.9	14.6	4	1	0		B	B	B	B	B	B	B	B	B	A	H	H	A	A	A	A	A	A	A	A	A	H	H	H	-	-	-	-	A	A	A	A	A	A	A	A	A	A	A	B
2016FS_9-72	1	1	8.5	8.5	8.5	1	2	3		H	H	H	H	H	H	H	-	-	A	A	A	A	A	A	A	A	A	A	A	A	A	-	-	H	H	H	H	H	H	H	-	A	A	A	A	A	A	A	A
2016FS_9-73	1	1	3	3	3	0	0	0		H	H	H	H	B	B	B	H	H	A	A	A	A	A	A	A	A	A	A	A	A	H	A	A	A	A	A	A	A	A	A	A	A	A	A	A	A	A	A	A
2016FS_10-1	1	5	7.94	39.7	9.4	4	0	0		H	H	H	H	-	-	-	-	-	A	A	A	A	A	A	A	A	A	A	A	A	A	A	A	A	A	A	H	H	H	A	A	A	A	A	A	A	A	A	A
2016FS_10-2	1	6	6.58	39.5	11.1	7	2	0		H	H	H	H	H	H	H	H	H	H	H	H	A	A	A	A	A	A	A	A	A	H	-	-	-	-	-	-	-	-	-	-	-	A	A	H	H	H	H	-
2016FS_10-3	1	10	6.3	63	11	18	10	6		H	H	H	H	H	H	H	H	H	H	H	H	-	-	-	-	-	-	-	-	-	A	H	H	B	B	B	H	H	H	A	H	H	H	H	H	H	H	H	H
2016FS_10-4	1	13	9.77	127	24	24	10	1		H	H	H	H	H	H	H	B	B	A	A	A	A	A	A	A	A	A	A	A	A	H	H	H	H	H	H	H	H	H	H	H	H	H	-	H	H	H	H	H
2016FS_10-5	1	26	11.61	301.9	30	23	13	2		H	H	H	H	H	H	H	H	H	A	A	A	A	A	A	A	A	A	A	A	A	H	H	H	H	H	H	H	H	H	H	H	H	H	H	H	H	H	H	H
2016FS_10-6	1	3	6.93	20.8	10.7	1	0	0		A	A	A	A	A	A	A	A	A	A	H	H	A	A	A	A	A	A	A	A	A	A	H	H	H	H	H	H	H	H	H	H	H	B	B	B	B	B	B	B
2016FS_10-7	1	3	6.43	19.3	7.3	4	5	0		H	H	H	H	H	H	H	-	-	A	A	A	A	A	A	A	A	A	A	A	A	A	A	A	A	A	A	A	A	A	A	A	A	A	-	A	A	A	A	A
2016FS_10-8	1	27	9.93	268	24	17	2	0		B	B	B	B	H	H	H	B	B	H	H	H	H	H	H	H	H	H	H	H	H	H	H	H	H	H	H	H	H	H	H	H	H	H	H	H	H	H	H	H
2016FS_10-9	1	6	13.17	79	24	11	2	0		B	B	B	B	H	H	H	H	H	A	A	A	H	H	H	H	H	H	H	H	H	A	A	A	A	A	A	A	A	A	-	H	H	H	H	H	H	H	H	H
2016FS_10-10	1	9	5.78	52	9	5	3	0		B	B	B	B	H	H	H	H	H	H	A	A	H	H	H	H	H	H	H	H	H	H	H	H	H	H	H	H	H	H	H	-	-	A	A	H	H	H	H	H
2016FS_10-11	1	13	5.47	71.1	9	8	1	0		B	B	B	B	-	-	-	-	-	-	-	-	A	A	A	A	A	A	A	A	A	-	H	H	B	B	B	B	B	B	B	B	B	B	B	B	B	B	B	B
2016FS_10-12	1	5	8.04	40.2	10.4	3	1	0		H	H	H	H	H	H	H	H	H	A	H	H	A	A	A	A	A	A	A	A	A	H	A	A	A	A	A	A	A	A	A	A	A	A	A	A	A	A	A	A
2016FS_10-13	1	4	2.75	11	4	1	1	0		B	B	B	B	H	H	H	H	H	H	H	H	A	A	A	A	A	A	A	A	A	H	H	H	H	H	H	H	H	H	H	H	H	H	H	H	H	H	H	B
2016FS_10-14	0	0	0	0	0	0	0	0		H	H	H	H	-	-	-	B	B	-	-	A	A	A	A	A	A	A	A	A	A	A	-	-	H	H	H	B	B	B	B	B	B	B	B	-	-	-	-	-
2016FS_10-15	1	11	7.66	84.3	11.8	15	0	0		H	H	H	H	B	B	B	H	H	A	H	H	H	H	H	H	H	H	H	H	H	H	H	H	H	H	H	H	H	H	H	H	H	H	H	H	H	H	H	H
2016FS_10-16	1	9	9.11	82	20	9	7	0		B	B	B	B	H	H	H	H	H	A	A	A	A	A	A	A	A	A	A	A	A	H	H	H	H	H	H	H	H	H	H	H	H	H	H	H	H	H	H	H
2016FS_10-17	1	11	4.59	50.5	7.5	6	1	0		B	B	B	B	A	A	A	H	H	A	H	H	A	A	A	A	A	A	A	A	A	H	H	H	H	H	H	H	H	H	H	H	H	H	B	H	H	H	H	H
2016FS_10-18	1	3	2	6	2	2	0	0		H	H	H	H	A	A	A	H	H	A	H	H	A	A	A	A	A	A	A	A	A	H	-	-	A	A	A	A	A	A	A	A	A	A	A	A	A	A	A	A
2016FS_10-19	1	2	4	8	6	0	0	0		A	A	A	A	A	A	A	A	A	A	H	H	A	A	A	A	A	A	A	A	A	H	H	H	H	H	H	H	-	-	-	-	-	A	-	-	-	-	-	-
2016FS_10-20	1	1	5	5	5	0	0	0		H	H	H	H	H	H	H	-	-	A	A	A	A	A	A	A	A	A	A	A	A	H	A	A	A	A	A	A	A	A	A	A	A	A	A	A	A	A	A	A
2016FS_10-21	1	2	12.9	25.8	13	4	6	2		H	H	H	H	A	A	A	H	H	A	H	H	A	A	A	A	A	A	A	A	A	A	A	A	A	A	A	A	A	A	A	A	A	A	A	H	H	H	A	A
2016FS_10-22	1	5	6.2	31	11	3	1	0		H	H	H	H	H	H	H	H	H	A	A	A	A	A	A	A	A	A	A	A	A	-	H	H	H	H	H	H	H	H	H	H	H	H	H	H	H	H	A	A
2016FS_10-23	1	16	11.5	184	16	22	10	1		H	H	H	H	H	H	H	B	-	A	A	A	A	A	A	A	A	A	A	A	A	-	-	-	H	H	H	B	H	H	H	H	H	H	H	H	H	H	H	H
2016FS_10-24	1	9	5.28	47.5	9	9	2	0		H	H	H	H	H	H	H	H	H	H	H	H	H	H	H	H	H	H	H	H	H	B	B	B	B	B	B	H	H	H	H	H	H	H	H	H	H	H	H	H
2016FS_10-25	1	9	8.72	78.5	23.1	9	1	0		B	B	B	B	-	-	-	-	-	A	H	H	H	H	H	H	H	H	H	H	H	H	H	H	H	H	H	H	H	H	H	H	H	H	H	H	H	H	H	H
2016FS_10-26	1	12	12.58	150.9	22.1	17	8	1		H	H	H	H	H	H	H	-	-	-	A	A	-	-	-	-	-	-	-	-	-	B	A	A	A	A	A	A	A	A	A	A	A	A	A	A	A	A	A	A
2016FS_10-27	1	15	9.21	138.2	22	14	6	0		B	B	B	B	A	A	A	H	H	H	H	H	H	H	H	H	H	H	H	H	H	B	H	H	B	B	B	H	B	B	-	H	H	B	B	B	B	B	B	B
2016FS_10-28	1	5	8	40	12	2	0	0		B	B	B	B	H	H	H	B	B	B	B	B	B	B	B	B	B	B	B	B	B	-	H	H	H	H	H	H	H	H	A	H	H	H	H	H	H	H	H	B
2016FS_10-29	1	2	4	8	5	0	0	0		B	B	B	B	A	A	A	H	H	A	H	H	A	A	A	A	A	A	A	A	A	H	-	-	-	-	-	-	A	A	A	A	A	A	A	-	-	-	H	H
2016FS_10-30	1	3	3	9	4	2	0	0		H	H	H	H	H	H	H	H	H	A	A	A	A	A	A	A	A	A	A	A	A	H	A	A	A	A	A	A	A	A	A	A	A	A	A	A	A	A	A	A
2016FS_10-31	1	1	3	3	3	0	0	0		H	H	H	H	H	H	H	B	B	-	A	A	A	A	A	A	A	A	A	A	A	A	H	H	H	H	H	H	H	H	H	H	H	H	H	H	H	H	H	H
2016FS_10-33	1	4	3.25	13	5.5	1	0	0		B	B	B	B	H	H	H	H	H	A	H	H	A	A	A	A	A	A	A	A	A	H	H	H	H	H	H	H	H	H	H	H	H	B	H	H	H	H	H	H
2016FS_10-34	1	4	3.38	13.5	4	1	0	0		H	H	H	H	B	B	B	B	B	A	A	A	A	A	A	A	A	A	A	A	A	H	A	A	H	H	H	H	H	H	H	H	H	H	H	H	H	H	H	H
2016FS_10-35	0	0	0	0	0	0	0	0		H	H	H	H	H	H	H	-	-	A	A	A	A	A	A	A	A	H	H	H	H	A	A	A	A	H	H	H	H	H	H	H	H	H	H	-	-	-	A	A
2016FS_10-36	1	8	5.19	41.5	7.6	5	1	0		B	B	B	B	B	B	B	B	B	A	A	A	A	A	A	A	A	A	A	A	A	A	H	H	H	H	H	B	-	-	H	-	-	B	-	H	H	H	H	H
2016FS_10-37	0	0	0	0	0	0	0	0		H	H	H	H	H	H	H	H	H	H	A	A	A	A	A	A	A	A	A	A	A	A	A	A	A	A	A	A	A	A	A	A	A	A	A	A	A	A	A	B
2016FS_10-38	0	0	0	0	0	0	0	0		A	A	A	A	A	A	A	-	-	H	A	A	-	-	-	-	-	-	-	-	-	-	H	H	H	H	H	A	A	A	A	A	A	A	A	A	A	-	-	-
2016FS_10-39	1	6	8.15	48.9	12	3	0	0		B	B	B	B	B	B	B	B	B	H	H	H	-	-	-	-	-	-	-	-	-	B	H	H	H	H	H	H	H	H	H	H	H	H	H	H	H	H	H	H
2016FS_10-40	1	12	8.08	97	17.2	20	4	0		B	B	B	B	H	H	H	H	H	A	A	A	A	A	A	A	A	A	A	A	A	H	-	-	A	A	A	A	A	A	A	A	A	A	-	H	H	H	A	A
2016FS_10-41	1	8	5.56	44.5	8	12	3	0		B	B	B	B	H	H	H	H	H	A	H	H	H	H	H	H	H	H	H	H	H	H	H	H	H	H	H	H	H	H	H	H	H	B	B	H	H	H	H	H
2016FS_10-42	1	1	2	2	2	0	0	0		B	B	B	B	H	H	H	-	-	A	A	A	H	H	H	H	H	H	H	H	H	B	H	H	H	H	H	H	H	H	H	H	H	H	H	H	H	H	H	B
2016FS_10-43	0	0	0	0	0	0	0	0		H	H	H	H	A	A	A	A	A	A	A	A	H	H	H	H	H	H	H	H	H	B	H	H	H	H	H	H	H	H	H	H	H	H	H	H	H	H	H	H
2016FS_10-44	1	16	9.13	146	15	17	5	0		H	H	H	H	H	H	H	H	H	A	A	A	H	H	H	H	H	H	H	H	H	H	H	H	H	H	H	H	H	H	H	H	H	H	H	H	H	H	H	H
2016FS_10-45	1	3	2.33	7	3	0	0	0		B	B	B	B	H	H	H	H	H	A	H	-	A	A	A	A	A	A	A	A	A	H	A	A	A	A	A	A	A	A	A	H	H	H	H	H	H	H	H	H
2016FS_10-46	0	0	0	0	0	0	0	0		H	H	H	B	H	H	H	H	H	A	A	A	A	A	A	A	A	H	H	H	H	A	A	A	A	H	H	-	A	A	A	A	A	A	A	A	A	A	A	A
2016FS_10-47	0	0	0	0	0	0	0	0		H	H	H	H	A	A	A	A	A	A	A	A	H	H	H	H	H	H	H	H	H	H	H	H	H	H	H	H	H	H	H	H	H	H	B	H	H	H	H	H
2016FS_10-48	1	2	2	4	2	3	0	0		H	H	H	H	H	H	H	H	H	A	H	H	H	H	H	H	H	H	H	H	H	H	H	H	H	H	H	H	H	H	H	H	H	H	H	H	H	H	H	H
2016FS_10-49	1	5	12	60	16	5	1	0		H	H	H	H	A	A	A	H	H	A	A	A	A	A	A	A	A	A	A	A	A	H	H	H	H	H	H	H	H	H	H	A	A	A	A	A	A	A	A	A
2016FS_10-50	1	3	1.83	5.5	2.5	1	0	0		H	H	H	H	-	-	-	B	B	A	A	A	A	A	A	A	A	A	A	A	A	H	H	H	-	-	-	B	B	B	-	H	-	B	B	H	H	H	B	B
2016FS_10-51	1	3	8.83	26.5	16.3	0	0	0		H	H	H	H	H	H	H	H	H	A	A	A	A	A	A	A	A	A	A	A	A	H	H	H	H	H	H	H	H	H	H	H	H	B	B	-	-	-	H	B
2016FS_10-52	1	9	7.88	70.9	19.1	4	3	0		H	H	H	H	H	H	H	B	B	A	H	H	A	A	A	A	A	A	A	A	A	H	H	H	H	H	H	H	H	H	H	H	H	H	H	H	H	H	H	H
2016FS_10-53	1	6	8.68	52.1	10.8	5	0	0		-	-	-	-	H	H	H	H	H	H	-	-	A	A	A	A	A	A	A	A	A	H	H	H	B	B	B	H	H	H	H	H	H	H	H	H	H	H	H	H
2016FS_10-54	1	5	4.3	21.5	5	2	0	0		H	H	H	H	H	H	H	B	B	A	A	A	-	-	-	-	-	-	-	-	-	H	H	H	A	A	A	H	H	H	A	A	A	A	A	-	-	-	H	H
2016FS_10-55	0	0	0	0	0	0	0	0		H	H	H	H	H	H	H	-	-	A	A	A	-	-	-	-	-	-	-	-	-	H	-	-	-	-	-	A	A	A	A	A	A	A	A	A	A	A	A	A
2016FS_10-56	1	7	7.86	55	10.2	7	2	0		B	B	B	B	H	H	H	H	H	B	H	H	B	B	B	B	B	B	B	B	B	B	H	H	H	H	H	H	H	H	H	H	H	H	H	H	H	H	H	H
2016FS_10-57	1	2	7.35	14.7	7.7	0	0	0		H	H	H	H	A	A	A	A	A	A	A	A	A	A	A	A	A	A	A	A	A	H	H	H	H	H	H	H	H	H	H	H	H	H	H	H	H	H	H	H
2016FS_10-58	1	2	2.75	5.5	3.5	3	0	0		B	B	B	B	B	B	B	-	-	A	A	A	A	A	A	A	A	A	A	A	A	H	H	H	B	B	B	H	H	H	H	H	H	H	H	H	H	H	H	H
2016FS_10-59	1	2	13.9	27.8	21.4	2	0	0		B	B	B	B	A	A	A	A	A	A	A	A	-	-	-	-	-	-	-	-	-	H	H	H	H	H	H	H	H	H	H	-	-	A	A	A	A	A	A	A
2016FS_10-60	1	5	4.94	24.7	6.1	2	0	0		B	B	B	B	B	B	B	B	B	B	B	B	B	B	B	B	B	B	B	B	B	-	H	H	B	B	B	H	H	H	H	H	H	B	B	H	H	H	H	H
2016FS_10-61	0	0	0	0	0	0	0	0		H	H	H	H	H	H	H	H	H	-	A	A	B	B	B	B	B	B	B	B	B	B	A	A	A	A	A	A	A	A	A	A	A	A	A	A	A	A	A	A
2016FS_10-62	0	0	0	0	0	0	0	0		H	H	H	H	H	H	H	B	B	A	H	H	A	A	A	A	A	A	A	A	A	H	H	H	H	H	H	H	H	H	A	H	H	B	-	H	H	H	H	H
2016FS_10-63	1	5	7.06	35.3	11.5	5	2	0		H	H	H	H	H	H	H	H	H	A	A	A	A	A	A	A	A	A	A	A	A	A	H	H	H	H	H	H	H	H	H	H	H	H	H	H	H	H	H	H
2016FS_10-64	1	1	10	10	10	0	0	0		B	B	B	B	B	B	B	B	B	-	-	A	A	A	A	A	A	A	A	A	A	H	-	-	-	-	-	-	-	-	A	H	H	A	A	A	A	A	A	A
2016FS_10-65	0	0	0	0	0	0	0	0		A	A	A	A	A	A	A	H	H	-	-	-	-	-	-	-	-	-	-	-	-	B	H	H	B	B	B	B	B	B	B	B	B	B	B	B	B	B	B	B
2016FS_10-66	0	0	0	0	0	0	0	0		H	H	H	H	H	H	H	H	H	A	A	A	A	A	A	A	A	A	A	A	A	H	A	A	A	A	A	A	A	A	-	H	H	A	-	-	-	-	H	H
2016FS_10-67	0	0	0	0	0	0	0	0		B	B	B	B	H	H	H	H	H	A	A	A	A	A	A	A	A	H	H	H	H	A	A	A	A	H	H	H	H	H	H	H	H	A	A	A	A	A	A	A
2016FS_10-68	1	2	5.25	10.5	7.5	3	0	0		H	H	H	H	H	H	H	H	H	H	-	A	-	-	-	-	-	-	-	-	-	H	H	H	H	H	H	H	H	H	H	H	H	H	H	H	H	H	H	H
2016FS_10-69	1	6	7.33	44	11.3	11	7	2		B	B	B	B	B	B	B	B	B	H	H	H	H	H	H	H	H	H	H	H	H	H	H	H	H	H	H	H	H	H	H	H	H	H	H	H	H	H	H	H
2016FS_10-70	1	1	7	7	7	0	0	0		B	B	B	B	H	H	H	H	H	H	H	H	H	H	H	H	H	H	H	H	H	H	H	H	B	B	B	H	H	H	H	H	H	B	B	B	B	B	B	B
2016FS_10-71	1	10	11.09	110.9	16.7	13	5	0		H	H	H	H	H	H	H	B	B	H	H	H	H	H	H	H	H	H	H	H	H	H	H	H	H	H	H	H	H	H	H	H	H	H	H	H	H	H	H	H
2016FS_10-72	1	2	4	8	4.4	1	0	0		H	H	H	H	A	A	A	B	B	A	H	-	A	A	A	A	A	A	A	A	A	A	H	H	H	H	H	B	B	B	B	B	B	B	B	B	B	B	B	B
2016FS_10-73	1	5	0	8	0	0	0	0		H	H	H	H	H	H	H	B	B	A	A	A	A	A	A	A	A	A	A	A	-	H	H	H	H	H	H	H	H	H	H	H	H	H	H	H	H	H	B	H
2016FS_11-1	1	4	5	20	6	5	2	0		B	B	B	B	H	H	H	B	B	H	H	H	A	A	A	A	A	A	A	A	A	H	H	H	H	H	H	H	-	-	-	B	B	B	B	B	B	B	B	B
2016FS_11-3	1	2	4.5	9	5	3	0	0		A	A	A	A	A	A	A	H	H	A	A	A	A	A	A	A	A	A	A	A	A	-	H	H	H	H	H	H	H	H	H	H	H	B	B	H	H	H	H	H
2016FS_11-4	1	5	4.8	24	5.6	9	0	0		H	H	H	H	H	H	H	H	H	H	H	H	H	H	H	H	H	H	H	H	H	H	H	-	B	B	B	B	B	B	B	B	B	B	B	B	B	B	B	B
2016FS_11-5	1	3	5.43	16.3	6.3	6	1	0		H	H	H	H	A	A	A	H	H	A	A	A	A	A	A	A	A	A	A	A	A	H	H	H	H	H	H	H	H	H	H	H	H	H	H	H	H	H	B	H
2016FS_11-6	1	15	8.23	123.5	15	27	25	5		H	H	H	H	H	H	H	H	H	A	A	A	H	H	H	H	H	H	H	H	H	A	H	H	H	H	H	H	H	H	H	H	H	B	B	H	H	H	H	H
2016FS_11-7	1	7	6.11	42.8	13.6	5	0	0		B	B	B	B	H	H	H	H	H	A	A	A	A	A	A	A	A	A	A	A	A	A	H	H	H	H	H	B	-	-	-	-	-	-	-	H	H	H	-	-
2016FS_11-8	0	0	0	0	0	0	0	0		B	B	B	B	B	B	B	B	B	B	B	B	B	B	B	B	B	B	B	B	B	B	B	B	B	B	B	B	B	B	B	B	B	B	B	B	B	B	B	B
2016FS_11-9	1	42	14.62	614	40	24	8	2		H	H	H	H	H	H	H	H	H	H	H	H	H	H	H	H	H	H	H	H	H	H	H	H	H	H	H	H	H	H	H	H	H	H	H	H	H	H	H	H
2016FS_11-10	1	6	5.33	32	7	4	0	0		B	B	B	B	H	H	H	-	-	A	A	A	A	A	A	A	A	A	A	A	A	A	H	H	H	H	H	H	H	H	H	H	H	H	H	H	H	H	-	B
2016FS_11-11	0	0	0	0	0	0	0	0		H	H	H	H	A	A	A	H	H	A	H	H	A	A	A	A	A	A	A	A	A	H	H	H	H	H	H	H	H	H	H	H	H	H	B	H	H	H	H	H
2016FS_11-12	1	11	5.14	56.5	9	9	5	0		H	H	H	H	H	H	H	H	H	A	A	A	A	A	A	A	A	A	A	A	A	H	H	H	H	H	H	B	B	B	B	B	B	B	B	H	H	H	H	H
2016FS_11-13	0	0	0	0	0	0	0	0		H	H	H	H	H	H	H	H	H	A	H	H	H	H	H	H	H	H	H	H	H	H	H	H	H	H	H	H	H	H	H	H	H	H	H	H	H	H	H	B
2016FS_11-14	1	6	5.33	32	7	7	6	0		B	B	B	B	B	B	B	B	B	-	H	H	A	A	A	A	A	A	A	A	A	H	A	A	H	H	H	H	H	H	H	H	H	B	H	H	H	H	H	H
2016FS_11-15	1	1	3	3	3	0	0	0		A	A	A	A	A	A	A	H	H	H	A	A	A	A	A	A	A	A	A	A	A	H	H	H	H	H	H	H	H	H	H	H	H	H	H	H	H	H	H	H
2016FS_11-16	1	1	7	7	7	2	0	0		B	B	B	B	-	-	-	H	H	A	A	A	A	A	A	A	A	A	A	A	A	H	A	A	A	A	A	H	H	H	H	H	H	H	H	H	H	H	-	A
2016FS_11-17	1	2	6	12	8	1	0	0		A	A	A	A	A	A	A	H	H	A	A	A	A	A	A	A	A	A	A	A	A	A	H	H	H	H	H	H	H	H	H	H	H	H	B	H	H	H	H	-
2016FS_11-18	1	7	7.99	55.9	11.5	8	4	2		H	H	H	H	H	H	H	H	H	H	H	H	H	H	H	H	H	H	H	H	H	H	H	H	B	B	B	B	B	B	B	B	B	B	B	H	H	H	B	B
2016FS_11-19	0	0	0	0	0	0	0	0		H	H	H	H	H	H	H	B	B	A	H	H	H	H	H	H	H	H	H	H	H	H	H	H	H	H	H	H	H	H	H	H	H	H	H	H	H	H	H	H
2016FS_11-20	1	1	4	4	4	1	0	0		H	H	H	H	A	A	A	H	H	A	A	A	A	A	A	A	A	A	A	A	A	A	H	H	H	H	H	H	H	H	H	H	H	H	H	H	H	H	H	H
2016FS_11-21	1	2	2.5	5	3	3	0	0		H	H	H	H	-	-	-	B	B	A	A	A	A	A	A	A	A	A	A	A	A	H	H	H	H	B	H	B	B	B	B	B	B	B	B	B	B	B	B	B
2016FS_11-22	1	24	9.54	229	20	40	31	3		B	B	-	-	H	H	H	H	H	A	H	H	H	H	H	H	H	H	H	A	H	H	H	H	H	H	H	H	H	H	H	H	H	H	H	H	H	H	H	H
2016FS_11-23	1	1	3	3	3	1	0	0		B	B	B	B	B	B	B	H	H	A	H	H	H	H	H	H	H	H	H	H	H	H	H	H	A	A	A	H	A	A	A	A	A	A	A	A	A	A	A	A
2016FS_11-24	1	26	6.68	173.7	19	22	13	5		B	B	B	B	A	A	A	A	A	A	A	A	A	A	A	A	A	A	A	A	A	H	H	H	B	B	B	H	-	-	-	B	B	B	B	B	B	B	B	B
2016FS_11-25	1	4	9.75	39	12	11	5	0		B	B	B	B	H	H	H	H	H	-	-	-	-	-	-	-	-	-	-	-	-	B	H	H	H	B	B	B	B	B	B	B	B	B	B	B	B	B	B	B
2016FS_11-26	1	26	10.77	280	20	38	27	10		H	H	H	H	H	H	H	H	H	H	H	H	H	H	H	H	H	H	H	H	H	H	H	H	B	B	B	-	-	-	-	-	-	-	-	H	H	H	-	-
2016FS_11-27	1	2	5.5	11	6	0	0	0		B	B	B	B	B	B	B	B	B	B	B	B	B	B	B	B	B	B	B	B	B	B	H	H	H	H	H	H	H	H	H	H	H	H	H	H	H	H	H	H
2016FS_11-28	1	4	4.75	19	7	5	3	4		A	A	A	A	A	A	A	H	H	A	A	A	H	H	H	H	H	H	H	H	H	H	H	H	H	H	H	H	H	H	H	H	H	H	H	H	H	H	H	H
2016FS_11-29	0	0	0	0	0	0	0	0		H	H	H	H	H	H	H	H	H	A	H	A	A	A	A	A	A	A	A	A	A	H	A	A	A	A	A	A	A	A	A	A	A	A	A	A	A	A	A	A
2016FS_11-30	1	4	5.25	21	12	3	0	0		B	B	B	B	H	H	H	H	H	A	A	H	H	H	H	H	H	H	H	H	H	H	H	H	H	H	H	H	H	H	H	H	H	H	H	H	H	H	H	H
2016FS_11-31	1	7	4.36	30.5	9	4	2	0		H	H	H	H	B	B	B	B	B	A	H	H	A	A	A	A	A	A	A	A	A	H	H	H	B	B	B	B	-	-	H	B	B	B	B	B	B	B	B	B
2016FS_11-32	1	10	13.38	133.8	20	12	17	3		H	H	H	H	H	H	H	H	H	A	A	A	H	H	H	H	H	H	H	H	H	H	H	H	H	H	H	H	H	H	H	H	H	H	H	H	H	H	H	H
2016FS_11-33	1	4	4.5	18	5	0	0	0		H	H	H	H	H	H	H	H	H	A	A	A	A	A	A	A	A	A	A	A	A	A	A	A	H	H	H	H	H	H	H	H	H	H	H	H	H	H	H	H
2016FS_11-34	1	2	4.5	9	5	0	0	0		B	B	B	B	B	B	B	B	B	A	-	-	H	H	H	H	H	H	H	H	H	H	H	H	H	H	H	H	H	-	-	B	B	H	H	-	-	-	B	B
2016FS_11-36	0	0	0	0	0	0	0	0		B	B	B	B	A	A	A	H	H	A	A	A	A	A	A	A	A	A	A	A	A	H	H	H	H	H	H	H	H	H	H	H	H	H	B	H	H	H	H	H
2016FS_11-37	1	3	9.8	29.4	17	3	0	0		H	H	H	H	H	H	H	B	B	-	H	A	-	-	-	-	-	-	-	-	-	-	H	H	H	H	H	B	-	-	H	H	H	B	B	B	B	B	H	B
2016FS_11-38	1	11	9.82	108	18	16	18	6		H	H	H	H	H	H	H	H	H	H	H	H	A	A	A	A	A	A	A	A	A	H	H	H	H	H	H	H	H	H	H	H	H	B	B	B	B	B	B	B
2016FS_11-39	1	3	7.87	23.6	8.3	5	5	0		H	H	H	H	-	-	-	B	B	-	-	A	B	B	B	B	B	B	B	B	B	B	H	H	H	H	H	B	B	B	B	H	H	H	H	H	H	H	H	H
2016FS_11-40	1	4	4	16	5	2	0	0		B	B	B	-	H	H	H	H	H	A	H	H	H	H	H	H	H	H	H	H	H	H	H	H	H	H	H	A	H	H	A	H	H	H	H	H	H	H	A	-
2016FS_11-41	1	1	5	5	5	0	0	0		H	H	H	H	H	H	H	H	H	A	A	A	A	A	A	A	A	A	A	A	A	H	H	H	H	A	-	H	H	H	A	H	H	A	A	A	A	A	A	A
2016FS_11-42	1	4	8.18	32.7	12.7	3	0	0		B	B	B	B	B	B	B	B	B	-	H	H	-	-	-	-	-	-	-	-	-	B	-	-	A	A	A	A	A	A	A	A	A	A	A	H	H	H	H	H
2016FS_11-43	1	6	6.9	41.4	14.2	1	0	0		A	A	A	A	A	A	A	H	H	A	A	A	H	H	H	H	H	H	H	H	H	H	H	H	H	H	H	H	A	A	A	A	A	A	A	H	H	H	H	H
2016FS_11-44	1	1	5	5	5	0	0	0		H	H	H	H	A	A	A	H	H	A	A	A	A	A	A	A	A	A	A	A	A	H	H	H	A	-	H	H	A	A	A	A	A	A	A	A	A	A	A	A
2016FS_11-45	0	0	0	0	0	0	0	0		H	H	H	H	-	-	-	-	-	-	A	A	-	-	-	-	-	-	-	-	-	H	A	A	A	A	A	A	A	A	H	-	-	A	A	H	H	H	H	H
2016FS_11-46	1	1	4	4	4	0	0	0		H	H	H	H	H	H	H	-	-	A	A	A	H	H	H	H	H	H	H	H	H	-	-	-	-	-	-	A	A	A	A	H	H	H	H	H	H	H	H	H
2016FS_11-47	1	9	6.22	56	13	4	0	0		H	H	H	H	H	H	H	H	H	A	A	A	-	-	-	-	-	-	-	-	-	H	H	H	H	H	H	H	H	H	H	H	H	B	B	H	H	H	H	H
2016FS_11-48	0	0	0	0	0	0	0	0		B	B	B	B	A	A	A	H	H	H	H	H	-	-	-	-	-	-	-	-	-	A	H	H	H	H	H	H	H	H	H	H	H	H	H	H	H	H	H	H
2016FS_11-49	1	5	3.6	18	5	8	3	0		B	B	B	B	-	-	-	-	-	-	-	-	-	-	-	-	-	-	-	-	-	-	H	H	H	H	H	H	H	H	H	H	H	H	H	H	H	H	H	H
2016FS_11-50	1	3	7.23	21.7	8	3	0	0		B	B	B	B	H	H	H	B	B	-	-	-	A	A	A	A	A	A	A	A	A	A	A	A	A	A	A	A	A	A	A	H	H	B	B	B	B	B	B	B
2016FS_11-51	1	7	4.57	32	6	4	2	0		H	H	H	H	H	H	H	H	-	A	A	A	A	A	A	A	A	A	A	A	A	H	H	H	H	H	H	H	H	-	-	B	B	B	-	-	-	-	H	H
2016FS_11-52	1	17	9.59	163	20	28	23	0		B	B	B	B	H	H	H	B	B	-	-	-	-	-	-	-	-	-	-	-	-	-	H	H	H	H	H	H	H	H	H	H	H	H	H	H	H	H	H	B
2016FS_11-53	1	2	2	4	2	0	0	0		B	B	B	B	B	B	B	H	H	A	H	H	H	H	H	H	H	H	H	H	H	-	-	-	A	A	A	A	A	A	A	H	H	A	A	A	A	A	A	A
2016FS_11-54	0	0	0	0	0	0	0	0		H	H	H	H	H	H	H	H	H	H	H	H	H	H	H	H	H	H	H	H	H	H	H	H	H	H	H	H	H	H	H	H	H	H	H	H	H	H	H	H
2016FS_11-55	1	5	4.9	24.5	6	0	0	0		B	B	B	B	H	H	H	H	H	H	A	A	A	A	A	A	A	-	-	-	-	H	A	A	A	A	A	A	A	A	A	H	H	A	A	A	A	A	A	A
2016FS_11-56	0	0	0	0	0	0	0	0		H	H	H	H	H	H	H	-	-	A	A	A	A	A	A	A	A	A	A	A	A	H	A	A	A	A	A	H	A	A	A	A	A	A	A	A	A	A	A	A
2016FS_11-58	1	1	5	5	5	2	0	0		B	B	B	B	B	B	B	B	B	-	-	-	-	-	-	-	-	-	-	-	-	-	H	H	H	H	H	H	H	H	H	H	H	H	H	H	H	H	H	H
2016FS_11-59	0	0	0	0	0	0	0	0		H	H	H	H	H	H	H	B	B	A	A	A	A	A	A	A	A	A	A	A	A	H	A	A	A	A	A	A	A	A	A	A	A	A	A	-	-	-	H	A
2016FS_11-60	1	1	2.5	2.5	2.5	1	0	0		H	H	H	H	H	H	H	H	H	-	A	A	-	A	-	H	-	A	H	H	H	-	A	A	A	A	A	A	A	A	A	A	A	A	A	H	H	H	A	A
2016FS_11-61	1	4	6.13	24.5	8	7	4	0		H	H	H	B	B	B	B	B	B	A	A	A	A	A	A	A	A	A	A	A	A	A	H	H	A	A	A	H	H	H	H	H	H	H	H	H	H	H	H	A
2016FS_11-62	1	2	3	6	4	0	0	0		H	H	H	H	A	A	A	H	H	A	A	A	A	A	A	A	A	A	A	A	A	H	A	A	A	A	A	A	A	A	A	A	A	A	A	A	A	A	A	A
2016FS_11-63	1	2	7.25	14.5	11.5	1	0	0		H	H	H	B	B	B	B	B	B	A	H	H	A	A	A	A	A	A	A	A	A	H	H	H	H	H	H	H	H	H	A	H	H	H	H	H	H	H	H	H
2016FS_11-65	1	2	2.5	5	3	0	0	0		B	B	B	B	H	H	H	H	H	H	H	H	-	-	-	-	-	-	-	-	-	B	H	H	H	H	H	H	H	H	H	H	H	H	H	H	H	H	H	H
2016FS_11-66	0	0	0	0	0	0	0	0		H	H	H	H	H	H	H	H	H	H	-	A	A	A	A	A	A	A	A	A	A	H	A	A	A	A	A	A	A	A	H	H	H	H	H	H	H	H	H	H
2016FS_11-67	1	4	3.63	14.5	5.5	6	0	0		H	H	H	H	-	-	-	-	-	A	A	A	A	A	A	A	A	A	A	A	A	H	A	A	A	A	A	A	A	A	A	A	A	H	H	A	A	A	A	A
2016FS_11-68	1	22	9.77	215	25	25	16	3		H	H	H	H	A	A	A	H	H	H	-	-	A	A	A	A	A	A	A	A	A	A	A	A	B	B	B	A	H	H	H	H	H	H	H	H	H	H	H	H
2016FS_11-69	1	4	3.5	14	5	1	2	0		B	B	B	-	H	H	H	H	H	H	H	H	H	H	H	H	H	H	H	H	H	H	H	-	-	-	-	-	-	-	-	B	B	B	B	B	B	B	B	B
2016FS_11-70	1	2	3.5	7	5	0	0	0		H	H	H	H	A	A	A	B	B	H	A	A	A	A	A	A	A	A	A	A	A	H	-	-	A	A	A	A	A	A	A	A	A	A	A	-	-	-	-	-
2016FS_11-71	0	0	0	0	0	0	0	0		H	H	H	B	A	A	A	H	H	A	A	A	A	A	A	A	A	A	A	A	A	H	H	H	H	H	H	H	H	H	H	H	H	A	A	A	A	A	A	A
2016FS_11-72	0	0	0	0	0	0	0	0		A	A	A	A	A	A	A	A	A	A	A	A	A	A	A	A	A	A	A	A	A	A	H	H	H	H	H	H	H	H	H	H	H	H	H	H	H	H	H	H
2016FS_11-73	1	3	6.5	19.5	7.5	6	8	3		B	B	B	B	-	-	-	H	H	-	-	-	A	A	A	A	A	A	A	A	A	A	A	A	A	A	A	A	A	A	A	A	A	A	A	A	A	A	A	-
2016FS_12-1	1	3	7.33	22	12	4	2	0		H	H	H	H	H	H	H	H	H	A	A	A	A	A	A	A	A	A	A	A	A	H	-	-	A	A	A	A	A	A	A	A	A	A	A	A	A	A	A	A
2016FS_12-2	1	5	5.2	26	8	7	5	0		B	B	B	B	-	-	-	-	-	H	-	-	B	B	B	B	B	B	B	B	B	B	H	H	H	H	H	B	-	-	-	H	-	B	B	B	B	B	B	B
2016FS_12-3	1	5	5.4	27	6	0	0	0		B	B	B	B	H	H	H	H	H	H	-	-	A	A	A	A	A	A	A	A	A	B	A	A	A	A	A	-	-	-	-	-	-	-	-	-	-	-	H	H
2016FS_12-4	1	8	5.31	42.5	7	3	5	0		H	H	H	H	H	H	H	H	H	H	-	A	-	-	-	-	-	-	-	-	-	H	H	H	H	H	-	-	-	-	-	B	B	B	B	B	B	B	B	B
2016FS_12-5	0	0	0	0	0	0	0	0		H	H	H	H	A	A	A	H	H	A	A	A	A	A	A	A	A	A	A	A	A	H	A	A	A	A	A	A	A	A	A	A	A	A	A	A	A	A	A	A
2016FS_12-6	1	5	4.5	22.5	5	0	0	0		H	H	H	H	A	A	A	H	H	A	H	H	A	A	A	A	A	A	A	A	A	A	H	H	H	H	H	H	H	H	H	H	H	H	H	H	H	H	H	H
2016FS_12-7	1	16	7.09	113.5	17	19	15	0		H	H	H	H	-	-	-	B	B	A	A	A	A	A	A	A	A	A	A	A	A	H	H	H	H	H	H	B	-	-	-	H	H	B	B	H	H	H	H	H
2016FS_12-8	1	1	4	4	4	0	0	0		H	H	H	H	H	H	H	B	B	H	A	-	H	H	H	H	H	H	H	H	H	H	H	H	H	H	H	H	H	H	H	H	H	H	H	H	H	H	H	H
2016FS_12-9	1	10	9.4	94	31	13	3	0		H	H	H	H	H	H	H	H	H	H	H	H	H	H	H	H	H	H	H	H	H	H	H	H	B	B	B	B	B	B	B	B	B	B	B	B	B	B	B	B
2016FS_12-10	1	8	4.94	39.5	8	7	0	0		B	B	B	B	H	H	H	H	H	A	A	A	A	A	A	A	A	A	A	A	A	H	H	H	H	H	H	H	H	H	H	H	H	H	H	H	H	H	H	H
2016FS_12-11	1	6	7.33	44	13	4	1	0		B	B	B	B	A	A	A	H	H	B	-	-	-	-	-	-	-	-	-	-	-	-	H	H	B	B	B	B	-	-	-	H	-	B	B	B	B	B	B	B
2016FS_12-12	0	0	0	0	0	0	0	0		H	H	H	H	H	H	H	-	-	A	A	A	A	A	A	A	A	A	A	A	A	H	-	-	A	A	A	A	A	A	A	A	A	A	A	A	A	A	A	A
2016FS_12-13	0	0	0	0	0	0	0	0		H	H	H	H	H	H	H	H	H	A	A	A	A	A	A	A	A	A	A	A	A	H	H	H	H	H	H	H	H	H	H	H	H	H	H	H	H	H	H	H
2016FS_12-14	0	0	0	0	0	0	0	0		B	B	B	B	A	A	A	H	H	B	-	-	B	B	B	B	B	B	B	B	B	B	H	H	B	B	B	B	B	B	B	B	B	B	B	B	B	B	B	B
2016FS_12-15	1	4	3.13	12.5	3.5	0	0	0		B	B	B	B	A	A	A	A	A	A	A	A	A	A	A	A	A	A	A	A	A	A	A	A	A	A	A	A	A	A	A	A	A	A	A	A	A	A	A	A
2016FS_12-16	1	1	4	4	4	0	0	0		H	H	H	H	H	H	H	H	H	H	H	H	H	H	H	H	H	H	H	H	H	H	H	H	H	H	H	H	H	H	H	H	H	H	H	H	H	H	H	H
2016FS_12-17	0	0	0	0	0	0	0	0		H	H	H	H	H	H	H	H	H	B	H	H	H	H	H	H	H	H	H	H	H	-	B	B	B	B	B	H	H	H	H	H	H	H	H	H	H	H	H	H
2016FS_12-18	1	4	6.75	27	9	2	4	0		H	H	H	H	B	B	B	B	B	A	A	A	A	A	A	A	A	A	A	A	A	H	A	A	A	A	A	A	A	H	A	A	A	A	A	A	-	-	-	H
2016FS_12-19	0	0	0	0	0	0	0	0		H	H	H	H	H	H	H	H	H	A	A	A	A	A	A	A	A	A	A	A	A	H	H	H	H	H	H	H	H	H	H	H	H	H	H	H	H	H	B	H
2016FS_12-20	0	0	0	0	0	0	0	0		H	H	H	H	H	H	H	-	-	A	A	A	A	A	A	A	A	A	A	A	A	A	A	A	A	A	A	-	H	H	H	H	H	A	A	A	A	A	A	A
2016FS_12-23	1	5	6.2	31	10	7	0	0		H	H	H	H	H	H	H	H	H	A	A	A	A	A	A	A	A	A	A	A	A	H	A	A	H	H	H	H	H	H	H	H	H	H	H	H	H	H	H	H
2016FS_12-25	1	3	4.17	12.5	5	3	0	0		H	H	H	H	B	B	B	H	H	B	H	H	-	-	-	-	-	-	-	-	-	-	A	A	A	A	A	A	A	A	A	A	A	A	A	A	A	A	A	H
2016FS_12-26	1	11	10.18	112	19	8	0	0		B	B	B	B	A	A	A	-	-	H	-	A	H	H	H	H	H	H	H	H	H	H	H	H	H	H	H	H	H	H	H	H	H	H	H	H	H	H	B	B
2016FS_12-27	1	2	9	18	10	2	0	0		H	H	H	H	B	B	B	B	B	H	-	A	A	A	A	A	A	A	A	A	A	A	A	A	A	A	A	A	A	A	A	A	A	A	A	A	A	A	A	A
2016FS_12-28	0	0	0	0	0	0	0	0		H	H	H	H	H	H	H	-	-	A	A	A	-	-	-	-	-	-	-	-	-	-	H	H	H	H	H	-	-	-	-	-	-	B	B	B	B	B	B	-
2016FS_12-29	0	0	0	0	0	0	0	0		B	B	B	B	B	B	B	B	B	H	A	A	A	A	A	A	A	A	A	A	A	A	B	B	H	H	H	H	H	H	H	H	H	B	-	-	-	-	-	H
2016FS_12-30	0	0	0	0	0	0	0	0		B	B	B	B	A	A	A	A	A	A	-	-	H	H	H	H	H	B	B	B	B	H	H	H	H	H	B	H	H	H	H	H	H	H	H	H	H	H	-	B
2016FS_12-31	1	5	4.1	20.5	5	3	0	0		B	B	B	B	A	A	A	H	H	-	-	-	-	-	-	-	-	-	-	-	-	B	H	H	H	H	H	H	H	H	H	H	H	H	H	-	-	-	B	B
2016FS_12-32	0	0	0	0	0	0	0	0		H	H	H	H	A	A	A	H	H	A	H	H	-	-	-	-	-	-	-	-	-	A	A	A	A	A	A	A	A	A	A	H	H	A	A	A	A	A	A	A
2016FS_12-33	1	5	4.6	23	12	3	1	0		H	H	H	H	H	H	H	-	-	-	A	A	A	A	A	A	A	A	A	A	A	A	A	A	A	A	A	A	A	A	A	A	A	A	A	A	A	A	A	A
2016FS_12-34	1	3	2.33	7	3	0	0	0		A	A	A	A	H	H	H	H	H	A	A	A	A	A	A	A	A	A	A	A	A	H	H	H	H	H	H	H	H	H	H	H	H	H	H	H	H	H	H	H
2016FS_12-35	0	0	0	0	0	0	0	0		H	H	H	H	H	H	H	H	H	H	A	A	H	H	H	H	H	H	H	H	H	B	H	H	H	H	H	H	H	H	H	H	H	H	H	H	H	H	H	H
2016FS_12-36	1	4	5.25	21	6	2	1	0		H	H	H	H	A	A	A	H	H	A	A	A	A	A	A	A	A	A	A	A	A	H	H	H	B	B	B	B	B	B	B	B	B	B	B	H	H	H	H	H
2016FS_12-37	1	11	7.73	85	12	12	6	0		H	H	H	H	A	A	A	B	B	A	-	H	H	H	H	H	H	H	H	H	H	H	A	A	A	A	-	H	A	A	A	A	A	A	A	A	A	A	A	H
2016FS_12-38	0	0	0	0	0	0	0	0		H	H	H	H	H	H	H	B	B	A	A	A	A	A	A	A	A	A	A	A	A	A	H	H	H	H	H	H	H	H	H	-	-	A	A	A	A	A	A	A
2016FS_12-39	1	13	7.5	97.5	12	4	2	0		H	H	H	H	H	H	H	H	H	A	A	A	A	A	A	A	A	A	A	A	A	-	H	H	H	H	H	H	H	H	H	H	H	B	B	H	H	H	H	H
2016FS_12-40	1	2	4	8	4	0	0	0		B	B	B	B	B	B	B	B	B	B	B	B	B	B	B	B	B	B	B	B	B	-	H	H	H	H	H	H	H	H	H	H	H	H	H	H	H	H	H	H
2016FS_12-41	1	2	2.5	5	3	0	0	0		H	H	H	H	H	H	H	H	H	-	-	-	A	A	A	A	A	A	A	A	A	H	H	H	H	H	H	H	H	H	-	B	B	B	B	B	B	B	B	B
2016FS_12-42	0	0	0	0	0	0	0	0		H	H	H	H	A	A	A	H	H	A	A	A	A	A	A	A	A	A	A	A	A	H	-	-	A	A	A	A	A	A	A	A	A	A	A	A	A	A	A	A
2016FS_12-43	0	0	0	0	0	0	0	0		H	H	H	H	H	H	-	-	-	A	A	A	A	A	A	A	A	A	A	-	-	H	A	A	A	A	H	-	A	A	A	A	A	A	A	A	A	A	A	A
2016FS_12-44	1	3	6	18	11	2	2	0		B	B	B	B	H	H	H	B	B	-	-	-	-	-	-	-	-	-	-	-	-	H	H	H	-	-	B	H	H	H	-	B	B	B	B	-	-	-	-	-
2016FS_12-45	1	2	5	10	7	2	0	0		B	B	B	B	B	B	B	B	B	B	-	-	-	-	-	-	-	-	-	-	-	-	H	H	B	B	B	H	H	H	H	H	H	B	B	-	-	-	-	H
2016FS_12-46	0	0	0	0	0	0	0	0		H	H	H	H	H	H	H	H	H	A	H	H	A	A	A	A	A	A	A	A	A	H	A	A	A	A	A	A	A	A	A	A	A	A	A	A	A	A	A	H
2016FS_12-47	0	0	0	0	0	0	0	0		H	H	H	H	-	-	-	B	B	A	A	A	A	A	A	A	A	A	A	A	A	H	H	H	-	A	A	H	H	H	H	H	H	-	B	H	H	H	A	A
2016FS_12-48	0	0	0	0	0	0	0	0		A	A	A	-	B	B	B	-	-	H	H	H	H	H	H	H	H	H	H	H	H	H	H	H	H	H	H	H	H	H	H	H	H	H	H	H	H	H	H	H
2016FS_12-49	1	9	8.44	76	22	4	0	0		B	B	B	B	H	H	H	H	H	B	B	B	B	B	B	B	B	B	B	B	B	B	H	H	H	H	H	H	H	H	H	H	H	H	H	H	H	H	H	B
2016FS_12-50	1	2	3.5	7	4	0	0	0		B	B	B	B	H	H	H	H	H	B	B	B	B	B	B	B	B	B	B	B	B	B	H	H	B	B	B	B	B	B	B	B	B	B	B	B	B	B	B	B
2016FS_12-51	0	0	0	0	0	0	0	0		H	H	H	H	H	H	H	B	B	H	-	A	H	H	H	H	H	H	H	H	H	H	H	H	B	B	B	H	H	H	H	H	H	H	H	H	H	H	H	H
2016FS_12-52	1	5	5.9	29.5	9	9	2	0		B	B	B	B	A	A	A	B	B	A	A	A	A	A	A	A	A	A	A	A	A	H	H	H	H	H	H	H	H	H	H	H	H	H	H	H	H	H	H	B
2016FS_12-54	1	3	4	12	4	0	0	0		H	H	H	H	H	H	H	-	-	-	-	-	-	-	-	-	-	-	-	-	-	-	A	A	H	H	H	H	H	H	H	H	H	H	H	H	H	H	H	H
2016FS_12-55	1	1	4	4	4	0	0	0		B	B	B	B	H	H	H	H	H	B	H	H	-	-	-	-	-	-	-	-	-	B	H	H	B	B	B	B	B	B	B	B	B	B	B	-	-	-	H	H
2016FS_12-56	0	0	0	0	0	0	0	0		H	H	H	H	H	H	H	H	H	A	A	A	A	A	A	A	A	A	A	A	A	H	H	H	H	H	H	H	H	H	H	H	H	A	-	H	H	H	H	H
2016FS_12-57	1	1	5	5	5	0	0	0		B	B	B	B	A	A	A	H	-	A	H	H	B	B	B	B	B	B	B	B	B	A	A	A	A	A	A	A	A	A	A	A	A	A	A	A	A	A	A	A
2016FS_12-58	1	2	3.75	7.5	4	1	0	0		B	B	B	B	H	H	H	H	H	B	B	B	B	B	B	B	B	B	B	B	B	B	H	H	-	-	-	B	B	B	B	B	B	B	B	B	B	B	B	B
2016FS_12-60	1	4	9	36	12	3	0	0		H	H	H	H	H	H	H	H	H	A	A	A	-	-	-	-	-	-	-	-	-	-	H	H	H	H	H	H	H	H	H	H	H	B	B	H	H	H	H	H
2016FS_12-65	0	0	0	0	0	0	0	0		B	B	B	B	H	H	H	H	H	H	H	H	H	H	H	H	H	H	H	H	H	H	B	B	B	B	B	H	H	H	-	B	B	H	H	-	-	-	B	B
2016FS_12-66	0	0	0	0	0	0	0	0		A	A	A	A	A	A	A	A	A	A	A	H	A	A	A	A	A	A	A	A	A	A	-	-	-	-	-	H	A	A	A	A	A	A	A	A	A	A	A	A
2016FS_12-67	1	2	3.75	7.5	4	2	0	0		H	H	H	H	-	-	-	B	B	A	A	A	A	A	A	A	A	A	A	A	A	H	A	A	A	A	A	A	A	A	A	A	A	A	A	A	A	A	A	A
2016FS_12-68	1	2	5	10	6	0	0	0		H	H	H	H	H	H	H	H	H	H	H	H	H	H	H	H	H	H	H	H	H	H	-	-	A	A	A	A	A	A	A	A	A	A	A	A	A	A	A	A
2016FS_12-69	0	0	0	0	0	0	0	0		H	H	H	H	B	B	B	-	-	A	A	-	H	H	H	H	H	H	H	H	H	A	H	H	H	H	H	H	H	H	H	H	H	H	H	H	H	H	H	H
2016FS_12-70	1	3	5	15	8	0	0	0		H	H	H	H	A	A	A	B	B	A	A	A	A	A	A	A	A	A	A	A	A	H	H	H	H	H	H	H	-	-	-	-	-	A	A	A	A	A	A	A
2016FS_12-71	1	1	12	12	12	1	0	0		B	B	B	B	H	H	H	-	-	B	B	B	B	B	B	B	B	B	B	B	B	B	H	H	-	-	-	B	B	B	B	B	B	B	B	B	B	B	B	B
2016FS_12-72	0	0	0	0	0	0	0	0		H	H	H	H	H	H	H	H	H	-	-	-	A	A	A	A	A	A	A	A	A	H	H	H	-	-	-	-	-	-	-	B	B	B	B	B	B	B	B	B
2016FS_12-73	1	3	7.4	22.2	10	4	1	0		A	A	A	A	H	H	H	H	H	A	A	A	A	A	A	A	A	A	A	A	A	H	-	A	A	A	A	A	A	A	A	A	A	A	A	A	A	A	A	A
a Individual with rhizomes were coded as 1, and individuals without rhizomes were coded as 0.
b Genotypes were coded as A for the RD23, B for Oryza longistaminata, H for F1, or "-" for missing data.
[truncated: 1,447 more columns]
